# Supplementary material for: Risk factors for blood vessel rupture during vascular access intervention therapy for hemodialysis patients
Source: PLoS One. 2023 Mar 31;18(3):e0283844. doi: 10.1371/journal.pone.0283844 (PMC10065258; doi:10.1371/journal.pone.0283844)
Supplement: S1 File — (CSV) [file pone.0283844.s001.csv]

rupture	age	sex	Height(cm)	Dry weight(Kg)	BMI(all)	BMI	primary disease of CKD	Time of hemodialysis(year)	AVF/AVG	location	access vintage	operator	stenosis location	Times of VAIVT	Qb(ml/min)	FV(ml/min)	RI	Diameter(before:cm)	Diameter (after:cm)	after/before	Types of balloons	sheath(Fr)	fowarding/retrogrding	max inflation atm(atm)	location of rupture	complete dilation	treatment for rupture	Time of HD(h)	The amount of removing body fluid(L)	CTR(%)	WBC(10?/ÊL)	RBC(10?/ÊL)	MCV(fL)	MCH(pg)	Hb(g/dL)	PLT(~10?/ÊL)	TP(g/dL)	Alb(g/dL)	Cre(mg/dL)	BUN(before HD :mg/dL)	BUN(after HD :mg/dL)	URR	Ca(mg/dL)	P(mg/dL)	iPTH(pg/mL)	Fe(Êg/dL)	TIBC(Êg/dL)	feritin(ng/mL)	CRP(mg/dL)
0	82	male	157	52.5	21.2990385	21.3	diabetes mellitus	5	AVF	radiocephalic		senior	proximal anastomose	2	160	492.2	0.62	0.3	3.5	11.67	0	5	retrograding	30		Z		4	2.7	52.7	4.9	331			9.9		6.5		8.89	42	17	59.52	8.6	3.1
0	63	male	172	78.5	26.5346133	26.53	diabetes mellitus	1	AVF	radiocephalic	1	young	distal anastomose	2	180	756	0.49	1.2	2.9	2.42	0	5	fowarding	30		Z		4	2.6	50.1	7.9	342	100.3	33.1	11.1	19.2	7	3	8.23	59	26	55.93	8.5	3.9	201	91	176		2.07
0	75	male	164	66	24.5389649	24.54	diabetes mellitus	16	AVF	radiocephalic	8	senior	distal anastomose	3	220	241.6	0.7	1.7	6.2	3.65	1	5	fowarding	20		Z		4	2.5	44.6	3.7	360	91	28.1	10.1	16.8	6.1	3.5	9.62	63.1	18.9	70.05	8.4	4.6	223	41	279		0.48
0	80	male	155.2	45	18.68224572	18.68	diabetes mellitus	0	AVF	radiocephalic	0	senior	proximal anastomose	1	150	241	0.71	0.8	2.4	3	0	5	retrograding	24		Z		4	1	51.2	4.7	308	101.1	33.9	10.4	19.6	6.9	3.3	5.86	34	10	70.59	7.9	2.7	195	58	184	54	0.21
0	70	male	162	61.5	23.43392775	23.43	benign nephrosclerosis	5	AVF	radiocephalic	1	senior	proximal anastomose	1	230	188	0.76	0.5	3.2	6.4	1	5	retrograding	14		Z		4	2.5	59.2	4.4	316			10.3	14.3	6.3	3.7	11.34	63.5	41.9	34.02	7.9	4.8	178	99	236	41.7	0.62
0	74	female	153	42	17.94181725	17.94	glomerulonephritis	9	AVF	radiocephalic	1	young	proximal anastomose	5	150	494	0.61	1	2	2	0	5	retrograding	24		~		4	1.5	42.4	5.3	272			9.3	8.8	5.1	2.3	10.59	61.3	15.6	74.55	8	4	90	62	220	145.1	0.08
0	72	male	159	51.5	20.37102963	20.37	diabetes mellitus	0	AVF	radiocephalic		senior	proximal anastomose	1	120	207	0.77	0.6	2.9	4.83	0	5	retrograding	8		Z		3	1.1	57	5.7	470	80.9	23.4	11	24.3	4.8	2.4	5.39	57			7.6	7.5		21	212	15	8.26
0	78	male	165	40	14.69237833	14.69	gout kidney	14	AVF	radiocephalic	14	senior	proximal anastomose	5	130	118.4	1	0.7	2.5	3.57	0	5	retrograding	26		Z		3.5	1.8	64	5.9	323	85	27.6	8.9	8.7	5.8	3	4.85	120.2			8.1	4.3		68	264	36	0.3
0	76	male	159	64.5	25.51323128	25.51	diabetes mellitus	3	AVF	radiocephalic	1	senior	distal anastomose	5	180	620	0.53	1.2	2.4	2	0	5	retrograding	20		Z		4	3.6	52.6	2.9	292	113.4	37.1	11.1	4.9	5.6	3.3	7.07	43	19	55.81	7.5	3.8	53	102	173
0	56	male	171	72.5	24.7939537	24.79	diabetes mellitus	21	AVF	radiocephalic		senior	distal anastomose	1	250	504	0.58	0.7	3	4.29	0	5	retrograding	24		~		4	3.7	47.3	7.1	390	88.6	29	11.3	27.5	8	4	13.1	59	16	72.88	9.5	4.8	230	52	281	21	0.26
0	81	male	163	52	19.57168128	19.57	benign nephrosclerosis	1	AVF	radiocephalic	1	young	proximal anastomose	2	180	430	0.66	0.7	2.2	3.14	0	5	retrograding	20		Z		4	2.7	64.8	10.4				11.1			3.2	10	74			7.5	6.1
0	72	female	157	40.8	16.55239563	16.55	postrenal	4	AVF	elbow fistula	4	senior	distal anastomose	6	150	296	0.39	1.8	3.5	1.94	0	5	fowarding	24		Z		4	1.7	56.4	6	399	99	31.3		24	6.1	3.2	8.26	66	16	75.76	7.7	3	201	47	213	174	0.4
0	71	male	167.5	53.3	18.99754957	19	diabetes mellitus	3	AVF	radiocephalic	3	senior	proximal anastomose	3	160	355	0.8	1.7	2.1	1.24	0	5	retrograding	24		Z		4	2	46.5	6	376	95.5	31.6	11.9	21.1	7.5	4	10.92	63	23	63.49	7.9	6.1	185	75	310
0	54	male	178.5	66.8	20.96524884	20.97	PKD	10	AVF	radiocephalic	10	senior	proximal anastomose	3	250	141	0.79				0	5	fowarding					4	2.6	37	4.2	522	70.1	19	9.9	15.4	5.8	3.6	10.13	46	24	47.83	8.4	5.3					0.16
0	42	female	162	79	30.10211858	30.1	diabetes mellitus	2	AVF	elbow fistula	1	young	distal anastomose	5	250	546	0.19	0.1	1.7	17		5	retrograding			~		4	3.3	43.7	9.8				11			3.8	12.89	107.4			7.9	7.7
0	77	male	158.6	67.6	26.8744961	26.87	diabetes mellitus	3	AVF	radiocephalic	2	young	proximal anastomose	5	240	1572	0.64	2	3.5	1.75	0	5	retrograding	4		Z		4	3	55.4	5.2				12.3			3.4	9.7	72.9			8.3	5.6
0	63	male	191	85.5	23.43685754	23.44	diabetes mellitus	2	AVF	radiocephalic	2	senior	proximal anastomose	6	210	609	0.55	1.4	2.2	1.57	0	5	retrograding	26		Z		5	3.2	45.7	7.8	555	94.2	30.8	17.1	20.8	6.9	3.9	13.5	63	30	52.38	8.8	7	48	59	295
0	64	male	158	55.2	22.11184105	22.11	glomerulonephritis	6	AVF	radiocephalic	5	senior	distal anastomose	5	250	884	0.41	1.6	2.1	1.31	0	5	retrograding	14		Z		4	3.5	58.7	6.8				13.1			3.4	11.58	73.8			8.4	5.8
0	62	male	168	60.7	21.50651927	21.51	glomerulonephritis	6	AVF	radiocephalic	6	senior	proximal anastomose	5	260	200	0.56	1.6	3	1.88	0	5	retrograding	15		Z		4	3.3	41.8	4.9				10.8			3.3	15.8	68.2			8.1	5.4
0	73	male		75.5			diabetes mellitus	10	AVF	radiocephalic	10	senior	proximal anastomose	1	250	671	0.55	1.9	2.1	1.11	0	5	retrograding			Z		5	1.8		6.5	384	97	31	11.9	14.5	6.7	3.3	10.8	62.8	14.1	77.55	7.4	6.4	168	46	260	95.3	0.51
0	59	male	170.6	77.5	26.62831273	26.63	benign nephrosclerosis	16	AVF	radiocephalic	1	senior	proximal anastomose	1	250			1.4	2.3	1.64	1	5	retrograding	20		Z		4.5	2.9	42	5.8	370	97	31.4	11.6	24	6.1	3.6	13.87	60.9	16.3	73.23	8.8	5.8	253				0.09
0	76	male	168	54	19.13265306	19.13	IgA nephritis	9	AVF				proximal anastomose	5	200	460	0.55	2.2	3.1	1.41	0	6	retrograding	26		Z		3	2.2		5	344	102	34.3	11.8	14.7	6.6	3.8	12.54	81.2	22.4	72.41	9	4.1		62	288	37.5	0.06
0	84	male	168	71	25.15589569	25.16	benign nephrosclerosis	5	AVF	radiocephalic	4	senior	proximal anastomose	2	210	473	1	1.5	3.1	2.07	0	5	fowarding	12		Z		4	2.3	54.1	4.7	407	91.4	30.1	12.5	12.5	7	3.2	9.9	86	29	66.28	7.5	3.7	221	55	189	264
0	52	male	166	74.5	27.03585426	27.04	diabetes mellitus	1	AVF	radiocephalic		young	proximal anastomose	5	250	610	0.65	1.5	2.3	1.53	0	5	retrograding	24		Z		4	2.3	51.6	5.9				11.3			4.2	15.84	75.4			9.7	6.6
0	59	male	161	66.3	25.57771691	25.58	glomerulonephritis	5	AVF	radiocephalic	5	senior	distal anastomose	5	260	669	0.56	0.6	2	3.33	0	5	fowarding	12		Z		4	4	50.6	5.8				11.4			4	11.58	49.9			8.3	5	321
0	74	female	147	58.1	26.88694525	26.89	diabetes mellitus	8	AVF	radiocephalic	8	senior	proximal anastomose	4	230	216	1	0.5	3.9	7.8	0	6	retrograding	8		Z		4	1	51.6	5.7	345	81	24	8.1	20.8	6.2	2.9	10.13	50.5	14.5	71.29	7.5	4.4					0.94
0	84	male	160	47.6	18.59375	18.59	benign nephrosclerosis	3	AVF	elbow fistula	3	young	distal anastomose	5	200	1194	0.45	0.8	2.7	3.38	0	6	fowarding	30		~		4	2.3	56.3	8.4	373	89.1	28.7	10.7		6.8	2.7	10.8	68	18	73.53	8.3	4.5		34	218	107	2.8
0	81	female	152.5	42	18.05966138	18.06	benign nephrosclerosis	1	AVF	radiocephalic	1	young	distal anastomose	1	180	2979	0.37	0.6	2.6	4.33	0	5	retrograding	20		Z		4	2.8	51.5	8.1	338	107.1	36.1	12.2		7.3	3.4	8.72	51	16	68.63	8.8	5	272	59	257	316	1.37
0	77	male	160	59.2	23.125	23.13	diabetes mellitus	3	AVF	radiocephalic	3	young	distal anastomose	3	150	364	0.38	1.2	4	3.33	0	5	retrograding	9		Z		4	2.6	58.2	9.5	305	102.8	33.2	10.1	14.5	7	3	6.08	45	18	60	8.7	4.9	327	43	201	95	0.53
0	87	male	157.8	55	22.08760829	22.09	benign nephrosclerosis	1	AVF	radiocephalic	1	senior	proximal anastomose	3	190	586	0.47	1.2	2.3	1.92	0	5	retrograding	10		Z		3	1.2	45.8	8.9				13.8	14.7		3.8	12.59	82.5			8.6	6.7	163
0	64	male	162	53.7	20.46181984	20.46	diabetes mellitus	2	AVF	radiocephalic	2	senior	proximal anastomose	5	200	830	0.47	1				5	retrograding			Z		4	2.6		6.8	351			10.4	24.8	5.9	3.2	9.73	64.4	18.3	71.58	8.3	5.5		36	184	59.7	1.43
0	58	male	180	64.3	19.84567901	19.85	diabetes mellitus	1	AVF	radiocephalic	1	senior	proximal anastomose	1	140	277	0.73	1.4	3.3	2.36	0	5	retrograding	22		Z		4	2.1	48.1	8.2	391	80	25.6	10	12.5	6.5	3.3	9.9	46.9	23.6	49.68	7.8	6	181	41	258	63.3	0.07
0	83	male	162	46.3	17.64212772	17.64	glomerulonephritis	6	AVF	elbow fistula	4	senior	distal anastomose	1	200	1323	0.38	2.4	4	1.67	0	5	fowarding	10		Z		3.5	1.1	44.4	6.6	326	97.3	31.1	10.1	22	7.5	3.1	6.23	32	8	75	9.1	3.2		116	129	454	0.58
0	64	female	153	65	27.76709812	27.77	diabetes mellitus	5	AVF	radiocephalic		young	proximal anastomose	5	200			0.8	2.4	3	0	5	retrograding	30		Z		3.5	2.4	45.2	15	372	100.3	30.9	11.5	55		3.1	10.62	62.3	25.2	59.55	8.6	5.7	390	35	228	82	16.05
0	80	female	143	49.5	24.20656267	24.21	glomerulonephritis	2	AVF	elbow fistula	1	senior	distal anastomose	2	230	605	0.53	1.9	2.7	1.42	0	5	fowarding	12		Z		4	3.1	53.7	4.1	367	94.4	30.1	11	14.2	6.9	3.7	8.04	71	17	76.06	7.9	4.4	158	45	264	55	0.06
0	92	male	155	46.2	19.22996878	19.23	benign nephrosclerosis	1	AVF	radiocephalic	1	senior	distal anastomose	4	180	483	0.62	0.6	2.5	4.17	0	5	retrograding	16		Z		3	1.9	63.1	7.4	322	98.9	33.6	10.8	14.5	7.4	3.2	9.36	79	20	74.68	8.2	6.1	246	59	259	44	1.02
0	89	male	157	45.6	18.4997363	18.5	benign nephrosclerosis	5	AVF	radiocephalic	5	senior	proximal anastomose	5	200	390	0.61	0.8	2	2.5	0	5	retrograding	8		Z		4	2.4	62	7.1	381	93.4	29.4	11.2	18.8	6.5	3.6	8.84	61	16	73.77	8.2	4.1	220	57	196	28	0.07
0	89	male	159	63.6	25.1572327	25.16	diabetes mellitus	1	AVF	radiocephalic	1	senior	distal anastomose	1	150	400		1.4	2.3	1.64	0	5	retrograding	10		Z		5	2.4	43	5.8				11.2			3.5	12.7	63.2			8	6.1	152
0	48	female	154	34.8	14.67363805	14.67	diabetes mellitus	6	AVF	radiocephalic	6	senior	distal anastomose	1	200	845	0.41	0.9	3.3	3.67	0	5	retrograding	8		Z		4	1.7	62.5	5.6				11.7			3.7	9.61	87.9			9.3	6.4	53
1	79	female	147.8	43	19.68428242	19.68	diabetes mellitus	1	AVF	radiocephalic	1	senior	proximal anastomose	1	130			0.7			0	5	retrograding	12	around stenosis	~	compression	4	1	47.5	5	417	91.4	28.8	12	23.2	7.1	3.3	5.15	65	30	53.85	8.6	6.3	399	29	201	321	0.1
0	86	male	168	53.2	18.84920635	18.85	diabetes mellitus	1	AVF	radiocephalic	1	senior	proximal anastomose	2	190	304	0.69	0.9	3	3.33	0	5	retrograding	12		Z		4	1.9	44	6.2	306	102.3	33	10.1	17.1	6.7	3.7	9.98	84.7			9	4.7	203	103	244	164	0.17
0	65	female	151						AVF	radiocephalic	3	senior	distal anastomose	4				1.6	2.8	1.75	0	5	fowarding	18		Z
0	50	male	166	83	30.12048193	30.12	diabetes mellitus	1	AVF	radiocephalic	1	senior	proximal anastomose	1	180	460	0.67	1.5	2.1	1.4	1	5	retrograding	22		~		4	0.6	47.8	5.7	392	84.9	27.6	10.8	18	7.4	3.9	8.29	43	20	53.49	8.6	5.3	725	42	283	32	0.21
0	69	male	164	97.1	36.10202261	36.1	benign nephrosclerosis	11	AVF	radiocephalic	11	senior	distal anastomose	4	300	2063	0.59	1.3	2.5	1.92	0	5	fowarding	30		Z		4	2.9	55.5										62.8
0	50	male	155	61.2	25.47346514	25.47	diabetes mellitus	6	AVF	radiocephalic	6	senior	proximal anastomose	3	200	640	0.48	1.4	2.6	1.86	0	5	retrograding	10		Z		4	2.1		7.2	330			10.5	26.4	7.1	3.7	14.84	80.7	23.5	70.88	7.6	5.7	225	33	248	82.6	3.77
0	76	female	148	59.6	27.20964207	27.21	diabetes mellitus	2	AVF	radiocephalic	2	senior	proximal anastomose	4	150			0.8	2.2	2.75	1	4	retrograding	10		Z		4	1.3	51.8	2.3				10.5			2.9	7.87	56.7			8.3	4.2
0	70	male	162	61.3	23.35771986	23.36	benign nephrosclerosis	6	AVF	radiocephalic	1	senior	distal anastomose	2	200	480	0.57	1	3.4	3.4	0	5	retrograding	10		Z		4	1.5		4.5	322	94	31.7	10.2	11.7	6.6	3.9	13	61.5	20.1	67.32	8.2	4.9	208	110	245	70.3	0.03
0	76	male	164	68.7	25.54283165	25.54	diabetes mellitus	17	AVF	radiocephalic	10	senior	distal anastomose	5	220			0.1	1.6	16	1	6	retrograding	20		Z		4	1.9	44.6	2.7				11			3.7	9.75	62.4			8.9	5.7	168
0	62	male	179	67.6	21.09796823	21.1	benign nephrosclerosis	13	AVF	radiocephalic	13	senior	distal anastomose	5	270	391	0.56	0.7	2.2	3.14	0	5	retrograding	12		Z		4	2.8	44.4	9.2				11.8			3.8	16.74	74.2			8.5	5.1	173
0	80	male	155.2	45	18.68224572	18.68	diabetes mellitus	1	AVF	radiocephalic	5	senior	proximal anastomose	3	150	222	0.6	1.2	2.6	2.17	1	4	retrograding	10		Z		4	1.2	53.6	5.3	318	97.1	32.7	10.4	19.7	6.7	3.4	7	65	15	76.92	8.1	4.2	158	78	213	63	0.1
0	74	male	163	45.3	17.04994543	17.05	diabetes mellitus	5	AVF	radiocephalic	5	senior	proximal anastomose	2	150	223	0.79	1.3	3.4	2.62	0	5	retrograding	30		Z		4	1.8	48	4.9	416	90.4	28.8	12	20.3	8	3.6	9.12	48			8.1	5.2	55
0	68	male	173.5	82	27.24048867	27.24	diabetes mellitus	5	AVF	radiocephalic	1	senior	distal anastomose	5	250	924	0.59	0.5	3	6	0	5	retrograding					4	1.6	61.4	10.6	383	90	29.2	11.2	22.3	7.5	3.8	14	50.7	21.8	57	8	6	188	64	336	40.8	1.2
0	82	male	157	54.4	22.06986085	22.07	diabetes mellitus	6	AVF			senior	proximal anastomose	3	160	317	0.75	0.5	2.1	4.2	0	5	retrograding	14		Z		4	2.6	46.9	5.7	406			12.5	21.7	6.7		10.79	85	31	63.53	8.5	7
0	80	male	160	64	25	25	diabetes mellitus	10	AVF	radiocephalic		senior	proximal anastomose	3	250	539	0.7	1	2.6	2.6	0	6	retrograding	12		Z		4	3		4.3	383	98	32.1	12.3	19.7	6.3	3.5	12.41	70.2	20.9	70.23	7.3	6.4	220	87	284	42.4	0.03
0	76	male	159	64.6	25.55278668	25.55	diabetes mellitus	4	AVF	radiocephalic	2	senior	distal anastomose	5	180			1	3.3	3.3	0	5	retrograding	20		Z		4.5	3.5	49.9	3.5	296	113.5	37.5	11.1	4.3	5.6	3.3	7.26	41	18	56.1	8	4	148	97	191
0	59	male	170	77.6	26.85121107	26.85	benign nephrosclerosis	17	AVF	radiocephalic	1	senior	proximal anastomose	2	250	571	0.43	1.7	3.2	1.88	1	5	retrograding	20		Z		4.5	3	41.8	6	337	98	32	10.8	18	5.6	3.3	14	68.4	19.2	71.93	8.3	5.5		39	277	16.2	0.06
1	68	male	172	70	23.66143862	23.66	diabetes mellitus	1	AVF	radiocephalic	1	senior	proximal anastomose	1	180	435	0.71	0.8	4.6	5.75	0	5	retrograding	8	around stenosis	~	compression	3.5	3.6	53.8	5.2	228	89	27.6	6.3	15	5.8	3.4	8.7	59	31.2	47.12	7.5	4.8	247	31	329	67.9	0.05
0	88	male	151	52.5	23.02530591	23.03	diabetes mellitus	9	AVF	radiocephalic		senior	distal anastomose	5	230	254	0.69	1.4	3.2	2.29	0	5	retrograding	18		Z		4	2.4		6.3	374	97	30.5	11.4	19.5	6.4	3.1	11.22	71.8	16.7	76.74	7.2	6.6	88	76	231	77.2	0.09
0	62	male	191	82	22.47745402	22.48	diabetes mellitus	3	AVF	radiocephalic		senior	proximal anastomose	5	210	2341	0.5	1.2	2.2	1.83	1	4	retrograding	8		Z		5	3.9	48.9	8.2	360	94.4	31.4	11.3	22.9	7.1	3.8	9.62	58	23	60.34	8.2	5.4	121	70	217
0	64	male	158	54.7	21.91155264	21.91	unknown	7	AVF	radiocephalic	6	senior	distal anastomose	5	250	321	0.65	1.9	3.9	2.05	0	5	retrograding	14		Z		4	4	58.9	7				11.1			3.6	12.42	76.3			8.2	5.6		22	351	12.6
0	66	male	167	45.7	16.3863889	16.39	diabetes mellitus	7	AVF	radiocephalic	7	senior	distal anastomose	5	210	593	0.52	1.6	2.1	1.31	0	5	retrograding	24		Z		4	3.5	47.6	7.4				11.4			3.7	9.26	64			8.5	6		48	285	54.1
0	85	male	157	51.8	21.01505132	21.02	diabetes mellitus	2	AVF	radiocephalic	2	senior	distal anastomose	2	200	675	0.65	1.4	3.7	2.64	0	5	fowarding	16		Z		4	3.2		4.9	362	97	29	10.5	18.9		3.6	11.26	64.2
0	59	male	172.5	71.5	24.02856543	24.03	diabetes mellitus	7	AVF	radiocephalic	6	senior	distal anastomose	5	250	1363	0.49	0.9	3.3	3.67	0	5	retrograding	22		Z		4	3.5	44.9	7	351	96	32.4	11.4	14	6.7	3.7	14.07	66	18	72.73	8.7	4.9	329	67	259	79	0.49
0	67	male	162	64	24.38652644	24.39	diabetes mellitus	5	AVF	elbow fistula	5	senior	distal anastomose	4	220	1188	0.49	1.3	3.2	2.46	0	5	retrograding	20		Z		4		55.4	8	367	97.2	31.9	11.7	19.7	7	3.7	11.99	69	19	72.46	7.8	5.4	192	50	245	22	0.06
0	72	female	157	40.5	16.43068684	16.43	benign nephrosclerosis	5	AVF	elbow fistula	5	senior	distal anastomose	5	150	513	0.42	1.8	3	1.67	0	5	retrograding	24		~		4	1.1	53.5	5.4	276	93.8	31.6	8.7	25	5.9	3.1	7.65	45			8.4	3.3					0.11
0	76	male	168	55	19.48696145	19.49	IgA nephritis	10	AVF	radiocephalic	2	senior	distal anastomose	5	200			0.9	1.2	1.33	0	6	retrograding	14		Z		4	2.3		3.8	341	102	33.4	11.4	15	6.3	3.5	13.76	87.6	34.6	60.5	8.7	5.2	207	55	294	19.6	0.04
0	73	female	154	54.5	22.98026649	22.98	diabetes mellitus	3	AVF	radiocephalic	3	senior	distal anastomose	1	200	1199	0.55	1.4	2.5	1.79	0	5	fowarding	12		Z		4	2.4	47.2	6.4	298	96.1	31.5	9.4	18.8	6.6	3.4	10.01	75	21	72	8.4	4.8	236	47	188	166	0.16
0	60	male	161	60.6	23.37872767	23.38	glomerulonephritis	6	AVF	radiocephalic	6	senior	distal anastomose	5	260			0.7	2.6	3.71	0	5	retrograding	14		Z		4	2.4	46.4	4.7				12.4			3.6	11.47	39.7			8.6	4.1	200
0	72	male	166	53	19.23356075	19.23	diabetes mellitus	4	AVF	radiocephalic	3	senior	proximal anastomose	4	200	516	0.64	1.5	4.2	2.8	0	5	retrograding	16		Z		4	2.3	48.9	3.8	380	97.1	32.4	12.3	17.3	6.2	3.8	9	61.5	16.5	73.17	7.4	5.1	309	49	250	100
0	84	male	168.7	47	16.51458607	16.51	benign nephrosclerosis	1	AVF	radiocephalic	1	senior	proximal anastomose	1	170			0.1	2.3	23	0	5	retrograding	16		Z		4	1.1	50.4	5.8	340	103	31.2	10.6	21.3	7.2	3.4	6.06	68.5	32.3	52.85	8.4	4.4	184	19	224	119.2	0.28
0	63	male	168	62.5	22.14427438	22.14	glomerulonephritis	7	AVF	radiocephalic	7	senior	proximal anastomose	5	260	189	0.66	1.4	3.1	2.21	0	5	retrograding	18		Z		4	2.8	43.7	5.5				11			3.8	14.84	68.1			9.6	6.4	134
0	53	male	166	73.4	26.63666715	26.64	diabetes mellitus	4	AVF	radiocephalic	4	senior	proximal anastomose	2	230			0.1	2.6	26	1	5	retrograding	12		Z		4	4.4	49.1	4.7	430		27.9	12	24.1	6.1	3.2	13.69	96.7			6.3	7.5
0	81	male	155.2	45	18.68224572	18.68	diabetes mellitus	1	AVF	radiocephalic	5	senior	proximal anastomose	4	150	141	0.73	1	2.8	2.8	1	5	retrograding	22		Z		4	0.8	50.7	5.7	320	99	32.8	10.5	19.2	7	3.4	7.17	49	15	69.39	7.8	4.5	136	63	198	52	0.05
0	74	female	147	56.5	26.14651303	26.15	diabetes mellitus	8	AVF	radiocephalic	8	senior	distal anastomose	4	230	411	0.77	1.4	2.8	2	0	5	retrograding	30		Z		4	2.1	51	4	395	78	24	9.6	22.7	5.7	2.4	6.58	29.4	7.1	75.85	7.5	3.2	50	15	240	8.3	0.29
0	75	male	161	56.1	21.64268354	21.64	benign nephrosclerosis	4	AVF	elbow fistula	3	senior	distal anastomose	4	220			1.4	3.3	2.36	0	5	retrograding	16		Z		4	2.2	55.8	7	527	79.4	24.5	12.9	20.4	6.1	3.8	13.54	62.6	19.1	69.49	8.2	5.9	351	33	219	79.4	0.88
0	80	male	160	58	22.65625	22.66	glomerulonephritis	3	AVF	radiocephalic	1	senior	proximal anastomose	1	220			0.1	2.4	24	0	5	retrograding	8		Z		4	1.6	50.2	8.1	366	96.5	32	11.7	19.4	7.7	3.6	7.38	65	32	50.77	8.3	6.3	227	91	304	43	0.25
0	71	male	167.5	52.7	18.78369347	18.78	diabetes mellitus	4	AVF	radiocephalic	4	senior	proximal anastomose	3	160	349	0.74	1	2	2	0	5	retrograding	24		Z		4	1.9	47	6.7	346	91.3	30.9	10.7	19.6	7.3	4	11.38	80	28	65	7.9	6	229	49	354	28
0	89	male	157	46.6	18.90543227	18.91	unknown	5	AVF	radiocephalic	5	senior	distal anastomose	5	200	150	0.6	1.2	3.8	3.17	0	5	retrograding	14		Z		4	2.5	60.8	5.5	375	97.3	30.4	11.4	15	6.1	3.5	8.82	52	15	71.15	7.9	3.7	144	77	248	34
0	88	male	157.8	57.4	23.0514312	23.05	benign nephrosclerosis	1	AVF	radiocephalic	1	senior	proximal anastomose	4	200	390	0.64	1.4	2.5	1.79	0	5	retrograding	14		Z		4	1.1	46.1	6.8				10.3			3.7	10.8	63.6			8.9	6.2
0	73	male	161	49.5	19.09648548	19.1	diabetes mellitus	1	AVF	radiocephalic	1	senior	distal anastomose	1	160	1059	0.53	1	1.9	1.9	0	5	fowarding	10		Z		4	2.4	50.8	8				13.3			3.4	8.55	50.7			8.7	6.2
0	52	male	166	73.3	26.60037741	26.6	unknown	2	AVF	radiocephalic	2	senior	proximal anastomose	5	270	364	0.66	0.6	3.2	5.33	0	5	retrograding	16		Z		4	2.4	51.9	7.2				11			3.9	16.2	74			10.6	7
0	77	male	160	61.8	24.140625	24.14	diabetes mellitus	4	AVF	radiocephalic	4	young	distal anastomose	5	180	239	0.57	0.9	4.2	4.67	0	5	retrograding	10		Z		4	1.8	54.5	8	352	97	31.4	11.1	17.3	7.5	3.3	6.98	53	20	62.26	8.7	4.3	213	74	233	19	0.42
0	75	male	157	43.9	17.81005315	17.81	diabetes mellitus	2	AVF	radiocephalic	1	senior	distal anastomose	1	150			0.1	2.5	25	0	5	retrograding	24		Z		4	2.7	48.9	4.7	309	98.9	33.6	10.4	13.9	7.8	3.1	8.56	63	21	66.67	7.5	7.2	221	53	199	52	0.08
0	92	male	155	46.2	19.22996878	19.23	benign nephrosclerosis	2	AVF	radiocephalic	2	senior	distal anastomose	5	180	278	0.8	0.6	2.4	4	0	5	retrograding	16		Z		3	1.6	61.3	8.8	341	97.7	32	10.9	13.5	7.3	3.2	11.16	68	22	67.65	8.3	5.4	200	55	253	96	3.96
0	73	male	159	45.4	17.95815039	17.96	diabetes mellitus	10	AVF	radiocephalic	10	senior	distal anastomose	4	120	99.5	0.71	0.6	2.9	4.83	0	5	retrograding	24		Z		4	1.1	49.1	4.3	263	99.2	32.3	8.5	7.9	4.3	1.9	5.45	54			7.7	2.8		34	99	299
0	50	male	155	61.7	25.68158169	25.68	diabetes mellitus	9	AVF	radiocephalic	9	senior	proximal anastomose	4	200	124	1	1.5	2.5	1.67	0	5	retrograding	16		Z		4	2.1	49.1	5.7	397			12.6	18.4	7.3	3.9	17.02	80.2	55.4	30.92	7.9	6.1	125	53	284	51.4	0.18
0	68	male	172	71	23.99945917	24	diabetes mellitus	5	AVF	radiocephalic	1	senior	distal anastomose	2	180	441	0.6	1.5	4.1	2.73	0	5	retrograding	12		Z		4	3.7	53.4										77.8
0	66	male	168	64.6	22.888322	22.89	PKD	14	AVF	radiocephalic	9	senior	distal anastomose	4	250	1489	0.43	1.5	3.3	2.2	0	5	retrograding	22		Z		4	2.7	47.4													8.2	6.3
0	65	female	151	36.5	16.00806982	16.01	benign nephrosclerosis	5	AVF				distal anastomose	5	200			1.1	2.3	2.09	0	5	retrograding	24		Z		4	1.9	44.6	5	338	98	30.8	10.4	34.1	5.7	3.3	9.31	54.9	12.7	76.87	9	5.3	103	87	247	83.7	0.05
0	85	male	162.7	44.7	16.88621899	16.89	unknown	1	AVF	radiocephalic	1	young	proximal anastomose	2	200	209	0.79	0.1	2.2	22	0	5	retrograding	8		Z		4	0.1	45.3	5.2	274	99.6	31	8.5	13	6.7	3	6.01	37			7.8	4		47	264	153	0.14
0	64	male	158	56	22.43230252	22.43	glomerulonephritis	23	AVF	elbow fistula	2	young	distal anastomose	1	230	386	0.4	1.8	2.8	1.56	0	5	fowarding	24		Z		4	1.1		3	278	108	34.9	9.7	8.6	6.4	3.4	12.26	72.9			7.2	7.2	219	82	235	59.7	0.08
0	68	male	173.5	78	25.91168434	25.91	diabetes mellitus	6	AVF	radiocephalic	1	young	proximal anastomose	5	250			0.7	2.6	3.71	0	5	retrograding	14		Z		4
0	76	male	164	64.7	24.05562165	24.06	diabetes mellitus	17	AVF			senior	distal anastomose	5	220			0.1	1.3	13	1	6	retrograding	20		Z		4	1.6	48	3.5	340	96	29.4	10	15.5	6.2	3.7	8.5	50.7	15.2	70.02	8.7	4	169				0.21
0	81	male	155.2	45.3	18.80679403	18.81	diabetes mellitus	1	AVF	radiocephalic	5	young	proximal anastomose	5	150	278	0.52	1.4	1.8	1.29	1	4	retrograding	12		Z		4	0.8	49.6	5.1	373	100.9	32.8	12.3	15.1	7.2	3.5	6.63	48	15	68.75	8	4.7	245	55	233	30	0.03
0	85	male	160	46.2	18.046875	18.05	unknown	4	AVF	elbow fistula	4	young	distal anastomose	5	200			1.1	2.6	2.36	0	6	retrograding	30		~		4	1.9	57	6.7	433	82	25.7	11.1	29.2	7.6	3.1	10.23	97	27	72.16	8.6	4.9		20	208	104	1.51
0	72	female	157	38	15.41644691	15.42	benign nephrosclerosis	5	AVF	elbow fistula	5	senior	distal anastomose	5	150	495	0.41	3.2	4.2	1.31	0	5	retrograding	30		~		4	1.4	39	5.8	361	91.1	29.7	10.7	18.1	6.3	3.3	7.44	78	21	73.08	8.2	6	159	43	192	103	0.31
0	74	male	160	76	29.6875	29.69	diabetes mellitus	4	AVF	radiocephalic	4	senior	distal anastomose	4	230	813	0.54	0.1	1.6	16	0	5	fowarding	26		Z		4	0.8	49.6	6.1	357	92	28.6	10.2	26.6	6.5	3.1	9.88	42.7			8.3	5.6	56	81	251	42.7
0	74	male	163	48	18.06616734	18.07	diabetes mellitus	7	AVF	radiocephalic	5	young	proximal anastomose	3	150	115	1	0.9	4.6	5.11	0	5	retrograding	30		Z		4	1.5	52.4	4.8	385	87.3	28.8	11.1	12.2	7.7	3.4	9.83	116	50	56.9	8.5	5.3	45	111	240
0	72	male	158	56.2	22.51241788	22.51	benign nephrosclerosis	10	AVF	radiocephalic	2	young	proximal anastomose	4	220	485	0.58	0.1	3.2	32	0	5	retrograding	24		Z		4	2	54.6	6.5	397	90	28	11.1	25.9	6.1	3.4	8.57	59.9	17.4	70.95	8.5	5.3	166
0	80	female	143	50	24.4510734	24.45	unknown	2	AVF	elbow fistula	1	young	distal anastomose	3	230	903	0.5	1	3.5	3.5	0	5	fowarding	18		Z		4	2.6	49.6	2.9	373	93.2	30.2	11.3	14.9	7.2	3.8	8.3	64	12	81.25	7.9	3.6	226	72	286	26	0.05
0	64	male	163	82.1	30.90067372	30.9	diabetes mellitus	1	AVF	radiocephalic	2	young	distal anastomose	2	200	497	0.55	0.7	4.5	6.43	0	5	retrograding			Z		4	2	47.8	11.6	302	99.9	33.7	10.2	12.9	7	3.8	8.64	56	21	62.5	8.1	4.3	212	53	285	56	1.11
0	72	female	139	40	20.70286217	20.7	diabetes mellitus	1	AVF	elbow fistula	1	young	distal anastomose	1	150	1619	0.51	1.3	1.7	1.31	0	5	retrograding	14		~		4	1.2	52.5	4.7	379	99.5	33	12.5	18.3	7.5	4	4.63	55	14	74.55	7.8	5.3	94	49	272
0	79	male	156	54.4	22.35371466	22.35	benign nephrosclerosis	6	AVF	radiocephalic	1	young	distal anastomose	1	180	740	0.5	0.7	1.8	2.57	1	5	fowarding	22		Z		4	1.2	52.5	6.2	323	92.1	29.9	9.7	17.3	6.5	3.4	10.43	60	19	68.33	9	8.3	175	77	212	76	0.32
0	62	male	179	69.4	21.65974845	21.66	IgA nephritis	13	AVF	radiocephalic	13	young	distal anastomose	5	270	391	0.56	0.7	2.2	3.14	0	5	retrograding	12		Z		4	2.3	44.2	8.3				13.5			3.6	14.7	63.3			8.3	3.2
0	78	male	157	51.5	20.89334253	20.89	diabetes mellitus	1	AVF	radiocephalic	1	young	proximal anastomose	1	120	434	0.55	0.8	3.7	4.63	0	5	retrograding	30		Z		3.5	1.6	44.5	6.2	393	88.2	28.9	11.3	20.7	7.1	3.9	7.93	66	23	65.15	8.2	4.8		63	219	87	0.05
0	85	female	144	52.1	25.1253858	25.13	unknown	2	AVF	radiocephalic	2	young	distal anastomose	1	150	964	0.46	0.5	2.5	5	1	4	retrograding	22		Z		4	2		5.4	336	100	30.7	10.3	11.3	6.9	3.5	7.69	71			8.9	5.6	32	37	179	90
0	75	female	147	54	24.98958767	24.99	diabetes mellitus	8	AVF	radiocephalic	9	young	distal anastomose	5	230	350	1	1.1	2.3	2.09	0	5	retrograding	30		Z		4	0.5	53.9	6.4	441	85	26	11.6	19.3	4.8	2	6.03	27	6.9	74.44	7.4	1.8					0.28
0	73	male	170	85.3	29.51557093	29.52	diabetes mellitus	1	AVF	radiocephalic	1	young	proximal anastomose	1	200	350	0.68	0.7	2.4	3.43	0	5	retrograding	22		Z		4	2.9		7	343	99	31.5	10.8	21	6.6	3.9	9.78	74.8			8	6.6	282	48	231	60.1	0.22
0	65	male	158	55	22.03172568	22.03	unknown	7	AVF	radiocephalic	7	senior	distal anastomose	5	250	262	0.71	1.7	3.9	2.29	0	5	retrograding	14		Z		4	2.9	59.4	7				13.2			3.5	12.68	85.9			8.3	7.7
0	73	male	170	85.3	29.51557093	29.52	diabetes mellitus	1	AVF	radiocephalic	1	senior	proximal anastomose	2	200	350	0.68	0.7	2.1	3	0	5	retrograding	8		Z		4	2.9		7	343	99	31.5	10.8	21	6.6	3.9	9.78	74.8			8	6.6	282	48	231	60.1	0.22
0	76	male	168	55	19.48696145	19.49	IgA nephritis	11	AVF	radiocephalic	2	young	distal anastomose	5	200			1	2.8	2.8	0	6	retrograding	24		Z		4	1.9		3.9	371	104	34.8	12.9	13.2	6.2	3.5	13.91	73	26.9	63.15	8.9	4.3	233	76	250	48.6	0.17
0	62	male	191	83	22.75156931	22.75	diabetes mellitus	3	AVF	radiocephalic	3	young	distal anastomose	5	210			0.4	2.2	5.5	1	4	retrograding	12		Z		5	3.3	46.8	7.6	516	95.9	31	16	19.2	7.7	4.1	12.47	72	28	61.11	9	2.5	117	81	248
0	76	male	159	63.3	25.03856651	25.04	diabetes mellitus	4	AVF	radiocephalic	2	senior	distal anastomose	5	180	432	0.57	0.9	3	3.33	0	5	retrograding	14		Z		4.5	3.8	51.1	3.7	296	106.8	35.1	10.4	5.7	5.6	3.1	8.78	45	18	60	8.1	5.1	120	67	210
0	76	female	148	59	26.9357195	26.94	diabetes mellitus	2	AVF	radiocephalic	2	young	proximal anastomose	4	150	189	0.65	1	1.6	1.6	0	5	retrograding	18		Z		4	1.5	51.1	3.4				9.5			2.5	7.85	55.6			7.5	5.5
0	60	male	161	60.6	23.37872767	23.38	glomerulonephritis	6	AVF	radiocephalic	6		distal anastomose	5	260			0.8	3	3.75	0	5						4	2.4	48.4	4.7				12.4			3.6	11.47	39.7			8.6	4.1	200
0	63	male	168	62.5	22.14427438	22.14	glomerulonephritis	7	AVF	radiocephalic	7	senior	distal anastomose	5	270	481	0.59	0.9	2.8	3.11	0	5	retrograding	16		Z		4	2.8	42.3	4.8				10			3.6	15.24	55.1			8.2	3.1	463
0	85	male	162.7	45.8	17.30176353	17.3	glomerulonephritis	1	AVF	radiocephalic	1	senior	proximal anastomose	3	200	209	0.79	0.1	4.3	43	0	5	retrograding	20		Z		4	0.6	50.7	4.2	345	98	29.6	10.2	19.3	7.1	2.9	6.43	57	19	66.67	7.9	5.4	308	21	297		0.02
0	59	male	172.5	71	23.8605335	23.86	diabetes mellitus	7	AVF	radiocephalic	6	young	distal anastomose	5	250	1019	0.5	0.9	3.6	4	0	5	retrograding			Z		4	3.4	46.6	6.8	364	95.4	31.7	11.5	11.8	6	3.3	13.08	57	16	71.93	8.2	4.9	228	62	266	89	0.59
0	79	female	142	43	21.3251339	21.33	glomerulonephritis	1	AVF	radiocephalic	1	young	proximal anastomose	1	150			0.1	2.1	21	0	5	retrograding	24		Z		4	2.4	52.1	6.5	325	90	27.1	8.8	24.6	6.1	2.9	8.53	65.2			8	5.2	214	15	148		5.02
0	88	male	151	52.5	23.02530591	23.03	diabetes mellitus	10	AVF	radiocephalic			distal anastomose	5	230			1.2	3.2	2.67								4	2.2		7.5	456	87	27.2	12.4	21.7	7.4	3.4	9.9	60.8	15.2	75	8	5.5		57	299	67
0	66	male	167	63.6	22.80469002	22.8	diabetes mellitus	16	AVF	radiocephalic	4	senior	proximal anastomose	3	300	478	0.7	1.6	2.8	1.75	1	4	retrograding	18	1	Z		4	4	50.1	5.8	333	93.7	31.2	10.4	15		3.4	12.7	79.7	21.5	73.02	8.4	6.1	114	66	246	97.9	0.41
0	65	male	162	53.5	20.38561195	20.39	diabetes mellitus	4	AVF	radiocephalic	4	young	proximal anastomose	5	220	241	0.61	0.9	3.3	3.67	0	5	retrograding	20		Z		4	2.3		5.8	316	95	30.7	9.7	23.7	5.9	3.3	13.6	73.5	28.2	61.63	7.4	7.4	228	37	181	77.3	0.26
0	66	female	151	36.5	16.00806982	16.01	benign nephrosclerosis	5	AVF	radiocephalic	3	senior	distal anastomose	5	200	242	0.79	0.9	2.3	2.56	0	5	retrograding			Z		4	1.2	44.2	5	339	103	31.9	10.8	45.3	6	3.6	9.52	73.2	22.4	69.4	7.9	6.4	322	26	338	21.8	0.05
0	80	male	160	64.5	25.1953125	25.2	diabetes mellitus	10	AVF			senior	distal anastomose	4	200	341	0.83	1.1	2.9	2.64	0	5	retrograding	24		Z		4	2		4.6	355	98	31.8	11.3	21.6	6	3.2	14.84	67.2	22.1	67.11	7.8	5	95	54	239	120	0.47
0	77	male	164	61.8	22.97739441	22.98	diabetes mellitus	2	AVF	radiocephalic	2	senior	proximal anastomose	1	150	415	0.7	1.2	3	2.5	0	5	retrograding	24		Z		4	1.2	43.1	7.1	363	100	31.4	11.4	22.3	6.9	3.5	9.26	60.6	33.6	44.55	8.4	3.7		54	260	31.5	0.17
0	85	female	142	38.8	19.24221385	19.24	benign nephrosclerosis	8	AVF	ulnobasilic	1	young	proximal anastomose	5	150	267	0.76	1.8	2.7	1.5	0	5	retrograding	24		~		4	1.1	61	4.6	310	98.1	30.6	9.5	13.7		2.4	5.77	44			8.2	4					0.13
0	70	male	162	59.7	22.7480567	22.75	benign nephrosclerosis	6	AVF	radiocephalic	1	senior	distal anastomose	3	200	409	0.59	0.6	3	5	0	5	retrograding	10		Z		4	1.9		4	302	96	31.5	9.5	14.7	6.3	3.7	12.47	45.8	16	65.07	8.7	5.9		70	242	42.1	0.04
0	64	male	172	77.5	26.19659275	26.2	diabetes mellitus	2	AVF	radiocephalic	2	young	distal anastomose	3	180	1449	0.46	1.6	2.9	1.81	0	5	fowarding			Z		4	2.9	50.1	7.1	354	98.6	32.3	11.4	18.7	6.5	3.4	9.68	68	29	57.35	8.3	5.6	285	64	216	38	0.43
0	70	female	160.5	38.6	14.98432663	14.98	benign nephrosclerosis	2	AVF	radiocephalic	2	senior	distal anastomose	1	200	273	0.82	1.3	2.2	1.69	0	5	retrograding	10		Z		3.5	1.3	44.5	3.2				9.8			3.5	11.2	59			8.5	4.8		77	208	84.6
0	56	male	171	75	25.64891762	25.65	diabetes mellitus	22	AVF	radiocephalic		senior	proximal anastomose	2	200	280	0.75	1.5	2.5	1.67	0	5	retrograding	24		Z		4	2.9	47.2	10.1	382	89.7	29.1	11.1	29.8	7.3	4.3	13.83	67	26	61.19	9.7	4.6	169	38	255	48	0.15
0	93	male	155	46.2	19.22996878	19.23	benign nephrosclerosis	2	AVF	radiocephalic	2	senior	distal anastomose	5	180	278	0.8	1.2	3.5	2.92	0	5	retrograding	16		Z		3	1.7	59.6	8.1	344	99	32.6	11.2	13.3	6.8	3	8.47	51	16	68.63	8.2	4.3	126	40	229	119	1.5
1	72	female	152	61	26.40235457	26.4	diabetes mellitus	10	AVF	radiocephalic	1	young	proximal anastomose	1	200	190	0.9	0.8	2.8	3.5	0	5	retrograding				compression	4	2.8	55.5	4.5				11.5			3.6	16.47	91.7			8.6	6.4		75	284	39.4
0	68	male	167	67.4	24.16723439	24.17	diabetes mellitus	4	AVF	radiocephalic	1	young	proximal anastomose	3	200			1.2	2.2	1.83	0	5	retrograding	10		Z		4	2.7	42.5	5	330	99.1	33.3	11	10.3	6.2	3.7	14.8	56	27	51.79	8.8	5.7	278	76	289	94	0.32
0	59	male	180	65	20.0617284	20.06	diabetes mellitus	1	AVF	radiocephalic	1	young	proximal anastomose	3	200	236	0.72	1.1	2.2	2	0	5	retrograding	16		Z		4.5	3.3	50.4	8.2				10.9			3.8	13.7	76.9			7.6	7.7	122	30	323	27.7
0	77	male	160	61.8	24.140625	24.14	diabetes mellitus	4	AVF	radiocephalic	4	young	distal anastomose	3	180	263	0.62	1	2.2	2.2	0	5	retrograding	10		Z		4	1.6	53.8	6.8	327	97.8	31.8	10.4	17.9	7.3	3.2	7.52	55	19	65.45	8.8	4.1	250	62	213	75	0.53
0	68	male	172	71.2	24.06706328	24.07	diabetes mellitus	1	AVF	radiocephalic	1	senior	distal anastomose	3	200	529	0.66	1.5	3	2	0	5	fowarding			Z		4	3.6	53.1	5.1	258	96	31.8	8.2	12.1	6.3	3.8	10.48	79.1	28.9	63.46	7.9	3.9	209	172	283	391	0.15
0	67	male	173	61.7	20.61545658	20.62	diabetes mellitus	2	AVF	radiocephalic	2	young	distal anastomose	2	250	905	0.56	0.1	3	30	0	5	retrograding	24		Z		4	3.3	49.5	5.7	359	91.9	30.1	10.8	25.1	6.3	3.3	12.1	58.7	16.1	72.57	8.7	7.7	91	42	248	31.4	0.08
0	50	male	155	62.5	26.01456816	26.01	diabetes mellitus	10	AVF	radiocephalic		young	proximal anastomose	4	200	210	0.71	1.5	2.5	1.67	0	5	retrograding	20		Z		4	1.9	51.5	5.9	371	97	32.1	11.9	19.7	7.2	3.9	14.98	65.4	18.3	72.02	8.8	5.7		47	273	94.5	0.2
0	81	male	160	59.5	23.2421875	23.24	glomerulonephritis	3	AVF	radiocephalic	1	young	distal anastomose	3	220	743	0.57	1	2.1	2.1	0	5	retrograding	12		Z		4	1.3	50.5	7.1	351	100.4	33.4	11.7	19.3	7.1	3.4	7.3	51	14	72.55	8.1	3.8	245	74	253	60	0.76
0	52	male	166	73.3	26.60037741	26.6	diabetes mellitus	2	AVF	radiocephalic	2	senior	proximal anastomose	5	270	840	0.51	1.5	2.8	1.87	0	5	retrograding	12		Z		4	2.7	51.9	5.4				11.6			2.8	16.25	69			9	5.8
0	65	male	158	55.7	22.31212947	22.31	unknown	5	AVF	radiocephalic	5	young	distal anastomose	5	250	345	0.61	1.3	2.8	2.15	0	6	retrograding	14		Z		4	3.6	59.1	7.6				15			3.7	13.58	75.5			8.7	6.1	190
0	76	male	164	63.5	23.60945866	23.61	diabetes mellitus	17	AVF	radiocephalic	9	young	distal anastomose	5	220			0.1	1.3	13	1	6	retrograding	20		Z		4	1.7	48	4	363	97	29.5	10.7	15.3	8.5	3.9	8.54	45.2	20.2	55.31	9	5.3	194	48	262	16	0.2
0	81	male	155.2	45.3	18.80679403	18.81	diabetes mellitus	1	AVF	radiocephalic	5	young	distal anastomose	5	150			0.6	2.9	4.83	0	5	retrograding	20		Z		4	1	49.9	5.1	304	97.7	31.6	9.6	19.6	6.9	3.3	6.85	61	18	70.49	8.1	3.2	211	54	176	83	0.09
0	63	male	168	63.6	22.53401361	22.53	glomerulonephritis	7	AVF	radiocephalic	7	young	distal anastomose	5	250	293	0.71	0.5	2.4	4.8	0	6	retrograding	24		Z		4	3.3	43.9	4.5				12			3.7	14.85	53.5			8.4	4.7	312
0	66	female	151	37.2	16.3150739	16.32	benign nephrosclerosis	5	AVF	radiocephalic	3	senior	proximal anastomose	5	200	337	0.7	1	3	3	0	5	retrograding	20		Z		4	0.8	44.2	3.8	363	99	30.6	11.1	32.4	5.6	3.3	10.51	70	19.1	72.71	7.5	2.4	43	180	248	83.2	0.05
0	66	male	170	71	24.56747405	24.57	diabetes mellitus	1	AVF	radiocephalic	2	senior	distal anastomose	1	260	813	0.54	1.1	2	1.82	0	5	retrograding	18		Z		4	3.6	44.9	8.9	403	92.2	30.6	12.3	26.6	7.1	4.2	14.41	81	27	66.67	10.3	5.8	27	58	269	290	0.35
0	85	male	168.7	46.1	16.19834931	16.2	benign nephrosclerosis	1	AVF	radiocephalic	1	young	distal anastomose	2	180	539	0.69	1.4	3	2.14	0	5	retrograding			Z		4	0.1		5.2	332	99	29.8	9.9	24.8	7.7	3.4	5.66	40.3	12.5	68.98	8.8	3.2	105	19	206	122.6	2.97
0	88	male	157.8	56.9	22.85063476	22.85	benign nephrosclerosis	1	AVF	radiocephalic	1	senior	proximal anastomose	5	200	349	0.68	1.3	2.3	1.77	0	5	retrograding	24		~		4	1.6	44.6	6				10.8			3.5	11.73	71.3			9.4	6.1		79	229	144.3
0	69	male	173.5	76.5	25.41338272	25.41	diabetes mellitus	6	AVF	radiocephalic	1		proximal anastomose	4	250	283	0.79	0.7	2.4	3.43	0	5	retrograding	14		Z		4	3.1	61.2	9.7	322	92	28	9	19.4	7.1	3.5	11.82	24.6	15.2	38.21	6.2	7.5	211	67	349	28	1.08
0	70	male	162	59.7	22.7480567	22.75	benign nephrosclerosis	7	AVF	radiocephalic	1	young	distal anastomose	4	200	291	0.82	1	3.7	3.7	0	5	retrograding	14		Z		4	2		5	374	96	30.5	11.4	15.2	6.4	3.7	13.56	52.7	19.7	62.62	8.2	5.1	52	87	249	32.5	0.05
0	73	female	157	38.5	15.6192949	15.62	unknown	5	AVF	elbow fistula	5	young	distal anastomose	5	150	557	0.41	1.1	4	3.64	0	5	fowarding	30		Z		4	1.6	54.3	7.6	348	93.7	31.6	11	18.5	6.2	3.3	8.1	50	12	76	8.8	4.9	156	67	195	115	0.07
0	76	male	168	56.3	19.94756236	19.95	IgA nephritis	11	AVF	radiocephalic	2	young	distal anastomose	5	200	148	0.69	1.1	2.1	1.91	0	5	retrograding	16		Z		4	1.8		3.6	341	104	35.5	12.1	14.4	6	3.4	12.38	69.6	19.3	72.27	8.4	4.2		83	221	70.2	0.15
0	62	male	191	85.5	23.43685754	23.44	diabetes mellitus	3	AVF	radiocephalic	3	young	distal anastomose	5	210	206	0.8	1	2.8	2.8	0	5	retrograding	20		Z		5	3.8	46.8	9.3	542	94.8	30.4	16.5	19.3	8.1	4.3	13.71	75	34	54.67	8.9	5.3	136	52	257
0	75	male	163	49	18.44254582	18.44	diabetes mellitus	5	AVF	radiocephalic	5	young	proximal anastomose	4	150	297	0.67	0.5	2.5	5	0	5	retrograding	30		~		4	2	49.6	5.3	374	93.9	30.7	11.5	16.9	7.2	3.5	10.07	94	32	65.96	8.6	5	37	48	231		0.03
0	88	male	146	41.8	19.60968287	19.61	benign nephrosclerosis	3	AVF	radiocephalic	3	young	distal anastomose	3	150	817	1	0.8	3.4	4.25	0	5	retrograding			Z		4	1.1	55.4	5.6	300	105.5	34.7	10.4	28.7	6.9	3.4	8.65	50	14	72	8.8	3.4	158	40	218	43	0.21
0	72	male	161.8	55	21.00901325	21.01	glomerulonephritis	14	AVF	radiocephalic	7	senior	proximal anastomose	5	230	767	0.52	1	2.5	2.5	0	6	retrograding	14		Z		3.5	2.3	44.4	4.6				10.4			3.4	9.18	37.5			8.6	4
0	73	male	170	87.5	30.27681661	30.28	unknown	1	AVF	radiocephalic	1	young	distal anastomose	3	230	160	0.67	0.7	3	4.29	1	5	retrograding	20		Z		4	2.9	58.8	6.3	329	100	32.5	10.7	22.6	6.3	3.8	8.85	72.3			7.8	5.6					0.12
0	76	female	149.4	49	21.95305094	21.95	benign nephrosclerosis	3	AVF	elbow fistula	3	senior	distal anastomose	2	150	1561	0.46	1.7	3.3	1.94	0	5	fowarding	20		Z		4	1.6	52.7	4.3	343	95.8	31.7	10.8	22.2	6.3	3.5	10.31	53	13	75.47	7.6	3.9		70	246	81	0.02
0	60	male	161	60	23.14725512	23.15	glomerulonephritis	6	AVF	radiocephalic	6	young	distal anastomose	5	260	323	0.68	1	2.8	2.8	0	6	retrograding	14		Z		4	4.6	43.4	5.3	423	88	28.2	11.4	12.9	6.2	3.6	12.41	52.5	17.5	66.67	7.8	4.2	334	33	309	17.5	0.12
0	51	male	166	68	24.67702134	24.68	diabetes mellitus	1	AVF	radiocephalic	1	young	distal anastomose	2	180	297	0.67	0.8	2	2.5	0	5	retrograding	24		~		4	1.7	40.4	5.4	417	81.3	26.4	11	15.1	6.9	4	8.67	65	31	52.31	9	5.4	271	104	211		0.05
1	71	male	167.5	52.3	18.64112274	18.64	diabetes mellitus	4	AVF	radiocephalic	4	senior	distal anastomose	4	160	361	0.83	0.8	3.4	4.25	0	6	retrograding	24	around stenosis		compression	4	1.6	50.2	7.4	339	96.5	32.2	10.9	17.2	7.4	4.2	12.01	68	24	64.71	8	4.9	173	73	260
0	65	female	153	59	25.20398137	25.2	diabetes mellitus	6	AVF	radiocephalic		young	proximal anastomose	4	200	242	0.74	0.9	3	3.33	0	5	retrograding	30		Z		3.5	3.3	46.2	12.7	391	98	29.7	11.6	45.7		3.5	5.56	72.3	27.4	62.1	8.8	5.7					1.02
0	64	male	163	81	30.48665738	30.49	diabetes mellitus	1	AVF	radiocephalic	2	senior	proximal anastomose	3	200	310	0.61	0.8	3	3.75	0	5	retrograding	14		Z		4	1.2	50.5	12.9	316	93.7	31.7	10	15.8	7	3.8	8.37	65	27	58.46	7.9	3.2	246	41	304	141	2.08
1	63	male	168	54	19.13265306	19.13	diabetes mellitus	1	AVF	radiocephalic	1	senior	proximal anastomose	1	150			1.6	3.2	2	0	5	retrograding				compression	4	2	50.8	5.4	370	88.1	28.6	10.6	28.4	6.2	3.7	5.35	53	27	49.06	8.4	4.8	153	56	285	30	0.33
0	76	male	159	62.5	24.72212333	24.72	diabetes mellitus	5	AVF	radiocephalic	2	senior	distal anastomose	5	180			0.9	3	3.33	0	5	retrograding	14		Z		4.5	3.8	53.2	3.3	285	113.3	36.8	10.5	5.4	5.8	3.2	8.17	39	15	61.54	8.2	5.4	111	107	174
0	59	male	172.5	70.5	23.69250158	23.69	diabetes mellitus	7	AVF	radiocephalic	7	young	distal anastomose	5	250	1668	0.53	0.8	1.9	2.38	0	5	retrograding	24		Z		4	2.9	46	4.9	334	96.8	32.8	11	10	5.8	3.4	13.91	59	22	62.71	8.6	4.5	255	73	234	67	0.27
0	63	male	168	64.3	22.78202948	22.78	glomerulonephritis	7	AVF	radiocephalic	7	senior	distal anastomose	5	200	126	0.78	0.8	2.3	2.88	0	6	retrograding	14		Z		4	3.2	41.4	5.8				12.3			3.8	16.88	60.6			8.9	4.8
0	61	male	171	70.5	24.10998256	24.11	diabetes mellitus	2	AVF	radiocephalic	2	senior	proximal anastomose	1	300	501	0.69	1	2.3	2.3	0	5	retrograding	24		Z		4	2.8	51.3	8	333	91	30.3	10.1	21	5.7	3.5	11.34	60.4	17.8	70.53	9.4	2.1	175	78	225	78.3	0.04
0	89	male	157	46.2	18.74315388	18.74	unknown	5	AVF	radiocephalic	5	young	proximal anastomose	5	200	365	0.66	1	2.2	2.2	0	5	retrograding	24		Z		4	2.7		6.8	426	103	32.6	13.9	14.4	6.8	3.7	8.36	40.9	13.3	67.48	8.2	4.5	325	68	275	52.6	0.11
0	62	male	179	70.3	21.94063856	21.94	IgA nephritis	13	AVF	radiocephalic	13	young	distal anastomose	5	270			0.1	2.8	28	0	5	fowarding			Z		4	2.8	44.2	6.9				10.8			3.4	14.99	65			8.5	4	92
0	93	male	155	46.2	19.22996878	19.23	benign nephrosclerosis	2	AVF	radiocephalic	2	senior	distal anastomose	5	180	829	0.58	1.2	3.5	2.92	0	5	retrograding	16		Z		3	1.7	59.1	4.4	324	101.7	33.8	10.9	11.4	6.7	2.9	8.21	50	18	64	8	3.9	139	76	241	142	1.06
1	72	male	166	52.8	19.16098127	19.16	diabetes mellitus	3	AVF	radiocephalic	3	senior	proximal anastomose	5	200	548	0.62	1	2.3	2.3	0	5	retrograding	14	around stenosis		compression	4	1.8	48	4.2	428	97.4	32.2	13.8	16.6	6.7	3.9	8.05	49.2	12.6	74.39	7.7	3.2	308	63	257	90.3
0	72	male	170	66.5	23.01038062	23.01	diabetes mellitus	2	AVF	ulnobasilic	2	young	proximal anastomose	3	180	582	0.64	1.2	2.6	2.17	0	5	retrograding	24		~		4	2.4	47.2	9.8	427	98.8	31.1	13.3	22.1	7.9	3.9	9.52	53	20	62.26	8.7	4.8	128	39	197
0	50	male	155	62.5	26.01456816	26.01	diabetes mellitus	10	AVF	radiocephalic		senior	proximal anastomose	5	200	323	0.68	1.4	1.7	1.21	0	5	retrograding	16		Z		4	2.3		6.5	378	97	32.3	12.2	19.9	7.2	3.9	14.92	69.4	18.4	73.49	8.8	6.5	510	96	293	78.6	0.18
0	43	female	162	83	31.62627648	31.63	diabetes mellitus	4	AVF	radiocephalic	1	senior	proximal anastomose	5	250			1.4	3.2	2.29	0	5	retrograding	24		Z		4	3.5	49	10.9				11.6			3.8	13.28	86			8.6	7.1	63
0	67	male	167	63.6	22.80469002	22.8	diabetes mellitus	16	AVF	radiocephalic	4	senior	proximal anastomose	5	300	592	0.6	1.1	1.9	1.73	1	4	retrograding	20		~		4	3.4	52.3	6.8	340	95.3	30.9	10.5	13.4	6.2	3.4	12.68	73.7	17.4	76.39	8.9	4.7	106	62	220	122	0.37
0	79	male	156	47.8	19.6416831	19.64	benign nephrosclerosis	6	AVF	radiocephalic	1	young	proximal anastomose	2	180			1.5	3.1	2.07	0	5	retrograding	24		Z		4	2.1	57.1	5.5	444	89.7	28.4	12.6	14.8	6.6	3.4	11.03	83	23	72.29	8.5	9.6	152	46	216	39	0.11
0	77	male	164	61.6	22.90303391	22.9	diabetes mellitus	2	AVF	radiocephalic	2	senior	distal anastomose	2	180	283	0.69	0.4	1.9	4.75	0	5	retrograding	24		~		4	0.5	42.1	6.1				10.3			3.4	9.4	50.5			8.4	3.4	96
0	77	female	148	59	26.9357195	26.94	diabetes mellitus	2	AVF	radiocephalic	2	young	proximal anastomose	4	150	159	0.66	0.8	2	2.5	0	5	retrograding	10		Z		4	1.7	55.2	2.7				10			2.7	9.22	75.3			7.9	5.6
0	67	male	168	55	19.48696145	19.49	PKD	24	AVF	radiocephalic	9	senior	distal anastomose	5	200	325	0.7	0.5	1.8	3.6	0	5	retrograding	22		Z		4	0.9	56.4	5.9	351	93.7	30.5	10.7		5.9	2.4	7.64	33	12	63.64	8.7	5.8	82	42	144	918	2.36
0	66	male	164	87.5	32.53271862	32.53	glomerulonephritis	2	AVF	radiocephalic	2	senior	proximal anastomose	3	280	464	0.42	0.6	3.2	5.33	0	5	retrograding	10		Z		4	2.3	51.2	4.6	330	95.5	30.9	10.2	15.3	6.2	3.5	12.06	34.1	10.3	69.79	8.2	5.5		59	281	76.7	0.13
0	70	male	170	61.3	21.21107266	21.21	diabetes mellitus	9	AVF	radiocephalic	9	young	distal anastomose	5	280	1182	0.44	1.7	2.1	1.24	0	5	retrograding	10		Z		4	2	50.2	9.9	477	76	24.9	11.9	25.1	7	3.6	11.21	76.6	20.8	72.85	8.2	7.2	354	21	255	57.9	0.65
0	68	male	172	71.1	24.03326122	24.03	diabetes mellitus	1	AVF	radiocephalic	1	senior	proximal anastomose	4	200	207	0.7	0.8	3.2	4	0	5	retrograding	14		Z		3.5	3.5	52.3	5.3				11.6			3.8	12.23	85.8			8.2	4.5
0	88	male	166	51	18.507766	18.51	benign nephrosclerosis	1	AVF	radiocephalic	1	senior	distal anastomose	1	200	506	0.72	0.1	3	30	1	5	retrograding	10		Z		4	1.8	45.4	5.6	284	107.5	36.3	10.3	18.9	7.4	3.8	7.6	86	25	70.93	8.4	7.3	335	93	261	240	0.07
0	69	male	173.5	76	25.24728218	25.25	diabetes mellitus	6	AVF	radiocephalic	1	senior	distal anastomose	4	250	311	0.67	0.6	2.5	4.17	0	5	retrograding	4		Z		4	3.8	59.6	8.4				10.5			3.5	13.61	35			8	10.6	341
0	62	male	165	75	27.54820937	27.55	diabetes mellitus	6	AVF	radiocephalic	5	senior	proximal anastomose	3	300	455	0.26	0.7	2.1	3	0	5	retrograding	10		Z		4.5	2.8	45.8	8.4	347		30.8	10.7	22.6	6.6	3.7	11.7	58.1	13.4	76.94	8.5	5.6	82	28	215	95.5	0.82
0	80	male	160	66.3	25.8984375	25.9	diabetes mellitus	10	AVF	radiocephalic		young	distal anastomose	4	200	421	0.76	0.5	3	6	0	6	retrograding	16		Z		4	2.4		4.5	366	98	32.8	12	19.5	6	3.5	13.94	69.7	22.9	67.14	9.5	2.7	129	56	257	77.4	0.05
0	85	female	142	36.4	18.05197381	18.05	benign nephrosclerosis	8	AVF	ulnobasilic	1	senior	proximal anastomose	3	150	176	0.71	1.8	2.3	1.28	0	5	retrograding	30		~		3	2.5	60.1	3.9	393	93.9	28	11	15.5	5.4	2.4	5.84	35	11	68.57	6.7	5.2	160	40	156		0.15
0	72	male	168	56.3	19.94756236	19.95	benign nephrosclerosis	7	AVF	radiocephalic	7	senior	proximal anastomose	2	260	324	0.75	0.1	1.5		0	5	retrograding	24		~		4	2.1	50.8	6.1	443	84	26	11.5	27.4	6.5	3.4	11.42	81.4	18.8	76.9	8.9	5.8	121	26	276	38.3	0.53
0	77	male	158	52.5	21.03028361	21.03	diabetes mellitus	1	AVF	radiocephalic	1	senior	proximal anastomose	4	220	328	0.63	1.3	2	1.54	0	5	retrograding	24		~		4	2.2	46.9	6.6	543		25.9	14.1	16.7	6.8	3.4	11.98	63	32	49.21	8.1	9.6	325	41	319	19	0.11
0	80	male	165.4	63.1	23.0652597	23.07	diabetes mellitus	15	AVF	ulnobasilic	1	senior	proximal anastomose	1	220	4397	0.75	1.1	1.5	1.36	1	4	retrograding	22		Z		4	2.6	46.4	4.5	334	91.6	31.1	10.4	9.6	6.2	3.3	14.18	62	24	61.29	8.4	4.9	218	71	178
0	66	female	151	37.2	16.3150739	16.32	benign nephrosclerosis	5	AVF	radiocephalic	3	senior	distal anastomose	5	200	611	0.67	1.5	1.9	1.27	0	5	retrograding	22		Z		4	1.5	39.1	5.7	325	101	32.3	10.5	41.7	6.1	3.5	10.39	78.9	16.7	78.83	8.8	5.6	229	100	268	83.2	0.05
0	73	female	157	37.9	15.37587732	15.38	unknown	5	AVF	elbow fistula	5	young	distal anastomose	5	150	263	0.4	0.7	2.9	4.14	0	5	fowarding	30		Z		4	0.9	60.9	6.1	389	94.6	30.1	11.7	15.2	6.2	3.3	8.24	62	15	75.81	8.8	4.9	192	70	215	55	0.09
0	88	male	157.8	57.8	23.21206835	23.21	benign nephrosclerosis	1	AVF	radiocephalic	1	senior	proximal anastomose	5	200	241	0.56	0.9	2.4	2.67	0	5	retrograding	24		~		4	1.5	43.9	5.5				10.1			3.4	10.75	58.8			9.7	4.1
0	51	male	155	62.5	26.01456816	26.01	diabetes mellitus	10	AVF	radiocephalic		senior	distal anastomose	5	200	339	0.54	1.6	2	1.25	0	5	retrograding	12		Z		4	2.3		5.9	370	97	31.9	11.8	19.1	7	3.7	14.58	67.2	19.2	71.43	7.4	5	397	38	269	109	0.25
0	77	male	168	57	20.19557823	20.2	IgA nephritis	10	AVF	radiocephalic	2	young	proximal anastomose	5	200	92	1	1.7	2.6	1.53	0	6	retrograding			Z		4	2.2	53	3.7	316	104	34.8	11	13.3	6	3.6	12.3	67.9	19.3	71.58	7.5	4.1	223	67	214	128	0.07
0	72	male	161.8	54.7	20.89441863	20.89	glomerulonephritis	14	AVF	radiocephalic	7	young	distal anastomose	5	230			0.1	2.4	24	0	5	retrograding	30		Z		3.5	2.6	46	4.2	313	114	36.4	11.4	21.7	6.3	3.4	9.58	41.5	12.7	69.4	8.3	4.6	138	67	267	20	0.39
0	51	male	177	69	22.02432251	22.02	diabetes mellitus	1	AVF	radiocephalic	1	senior	proximal anastomose	1	200	296	0.8	0.8	2.4	3	0	5	retrograding			Z		4	2.2		6.7	444	94	29.7	13.2	22.8	6.2	3.8	13.74	101.5	54.3	46.5	8.8	6.9	130	102	294	84.7	0.01
0	65	male	162	52	19.81405274	19.81	diabetes mellitus	3	AVF	radiocephalic	3	young	proximal anastomose	4	220	611	0.44	0.9	2.4	2.67	0	5	retrograding	20		Z		4	2.9	46.5	5.4	350	92	29.7	10.4	29.3	6	3.3	10.49	37.7	10.8	71.35	8.5	5	146	45	225	40.9	0.48
0	60	male	170.6	77.6	26.66267185	26.66	benign nephrosclerosis	17	AVF	radiocephalic	1	senior	proximal anastomose	3	260			0.1	3.8	38	0	5	retrograding	24		Z		4.5	3.2	42.4	6.7				10.4			3.4	13.71	45.6			9.1	5.1	189
0	85	male	160	50.2	19.609375	19.61	unknown	4	AVF	elbow fistula	4	young	distal anastomose	5				1.2	3.2	2.67	0	6	fowarding	30		~		4	1.9	56.2	7.3	377	91.5	29.6	11.2	32.1	6.9	3.1	11.31	84	20	76.19	8.3	4.7		35	223	141	1.66
0	73	male	158.5	52	20.69878295	20.7	benign nephrosclerosis	4	AVF	ulnobasilic	1	senior	proximal anastomose	2	200	628	0.65	1	2.1	2.1	0	5	retrograding	8		Z		4	3.9		4.3	333	102	32.1	10.7	10.9	5.9	3.5	13.36	77.6	25.8	66.75	8.1	5.9		56	249	30.4	0.02
0	84	male	162	64.8	24.69135802	24.69	diabetes mellitus	3	AVF	radiocephalic	3	young	proximal anastomose	3	200	539	0.72	0.8	3.2	4	0	5	retrograding	26		Z		3.5	2.8	48.8	5.6	342	93	29.2	10	19	6.3	3.8	10.42	51.8	21.8	57.92	8.6	5.4	109	41	321	22.8	0.06
0	77	male	164	62	23.05175491	23.05	diabetes mellitus	17	AVF	radiocephalic	9	senior	distal anastomose	5	220			0.1	2.7	27	1	5	retrograding	20		Z		4	2.4	51.6	3.6	363	93	28.7	11	15.6	6.4	3.8	9.36	70.2	20.5	70.8	8.5	7.8	234	65	255	30.7	0.08
0	81	male	155.2	45.5	18.88982623	18.89	diabetes mellitus	1	AVF	radiocephalic	5	young	proximal anastomose	5	150			0.6	2.9	4.83	0	5	retrograding	18		Z		4	1	47.7	6.9	397	98.2	32.4	12.9	20.3	5.7	3.1	8.09	93	31	66.67	7.8	5.6	323	53	215	81	0.09
0	54	male	171	76	25.99090318	25.99	diabetes mellitus	11	AVF	radiocephalic	6	young	proximal anastomose	4	250	236	0.76	1.1	1.9	1.73	0	5	retrograding	16		Z		4	2.3	41.5	11.2				11.3			3.6	12.71	74.7			7.9	6.4
0	90	male	157	44.2	17.93176194	17.93	unknown	6	AVF	radiocephalic	6	senior	proximal anastomose	5	200	85	1	0.7	2.6	3.71	0	6	retrograding	12		Z		5	2.8	61.4	5.7	405	102	32.6	13.2	18.1	6.3	3.3	7.4	46.1	11.3	75.49	8.3	3.3	112	81	267	58.1	0.08
0	63	male	191	83.9	22.99827307	23	diabetes mellitus	3	AVF	radiocephalic	3	senior	distal anastomose	5	210			1.4	2.2	1.57	0	5	retrograding	26		Z		5	3.4	58.4	15.3	456	95.8	31.1	14.2	23.3	8.2	4	12.13	85	42	50.59	8.5	3.8	150	25	226		1.6
0	80	female	147.8	44	20.14205643	20.14	diabetes mellitus	1	AVF	radiocephalic	1	young	proximal anastomose	2	130	584	0.74	1.5	2.6	1.73	1	6	retrograding	20		~		4	1.2	49.3	5.1	338	97.6	30.5	10.3	23.6	7	3.8	6.05	74	25	66.22	8.1	4.2	371	56	200	126
0	77	female	148	59.5	27.16398831	27.16	diabetes mellitus	2	AVF	radiocephalic	2	young	distal anastomose	4	180			0.9	1.5	1.67	0	5	retrograding	24		Z		4	0.9	56.5	6.3				10.7			2.2	8.1	73.5			7	4
0	76	female	147	61	28.22897867	28.23	benign nephrosclerosis	2	AVF	radiocephalic	2	senior	proximal anastomose	1	180	406	0.37	0.6	2.9	4.83	0	5	retrograding	8		Z		4	2.3		4.9	367	103	31.9	11.7	23.3	6.1	3.5	6.72	49.6	15.3	69.15	7.4	5.6		64	261	24.52	0.16
0	85	male	162.7	43.5	16.43289768	16.43	unknown	1	AVF	radiocephalic	1	young	distal anastomose	4	200	848	0.38	1.3	2.5	1.92	0	5	retrograding			Z		4	2.7	47.8	4.7	324	93.8	29.3	9.5	15.9	7.4	2.8	5.73	63	21	66.67	7.3	4.6	359	29	307	40
0	69	male	173.5	76	25.24728218	25.25	diabetes mellitus	6	AVF	radiocephalic	1	senior	proximal anastomose	4	220	296	0.66	0.9	3.8	4.22	0	5	retrograding	16		Z		4	3.9	62.4	8.4				11.3			3.6	13	37.3			7.6	9.9	348
0	65	male	158	56.2	22.51241788	22.51	unknown	5	AVF	radiocephalic	5		proximal anastomose	5	250	203	0.87	1.6	4.1	2.56	0	6	retrograding	16		Z		4	3.4	57.8	7.8				14.9			3.9	13.43	78			8.2	7.1	372
0	93	male	155	47.2	19.64620187	19.65	benign nephrosclerosis	2	AVF	radiocephalic	2	senior	distal anastomose	5	180	240	0.7	0.2	1.5	7.5	0	5	retrograding	12		Z		3	1.7
0	60	male	161	60	23.14725512	23.15	glomerulonephritis	6	AVF	radiocephalic	6	senior	distal anastomose	5	260			0.1	3	30	0	6	retrograding	16		Z		4	4.1	47.9	6.4				12.3			3.9	12.79	56.4			9.2	3.8	68
0	67	male	155	59	24.55775234	24.56	glomerulonephritis	3	AVF	radiocephalic	3	senior	distal anastomose	4	250	435	0.55	1.6	2.1	1.31	0	5	retrograding	20		Z		4	1.2	52.5	6.1	331	99.4	32.9	10.9	18.9	6.6	3.5	8.99	78.5	17.4	77.83	8.5	4.9	98	92	261	107	0.2
0	74	male	165	62	22.77318641	22.77	diabetes mellitus	5	AVF	radiocephalic	5	senior	proximal anastomose	4	180	720	0.45	1.3	2.9	2.23	0	5	retrograding	12		Z		4	2.3		4.8	329	103.3	33.4	11	15.4	7.2	3.6	10.81	84	32	61.9	8.5	7.3	68	80	180		0.21
0	59	male	180	65.4	20.18518519	20.19	diabetes mellitus	1	AVF	radiocephalic	1	young	proximal anastomose	3	230	506	0.67	1.1	2.2	2	0	5	retrograding	16		Z		4	3.6	52.7	9				9.9			4.1	12.88	66.7			8.2	7.5
0	71	male	162	59.7	22.7480567	22.75	benign nephrosclerosis	7	AVF	radiocephalic	1	senior	distal anastomose	5	200	1041	0.49	1	3.7	3.7	0	5	retrograding	16		Z		4	1.1		4.1	320	96	31.6	10.1	9.8	6.5	3.7	11.55	44.4			8.3	5.5	241	49	228	71.6	0.88
0	65	male	153	55.5	23.70882994	23.71	diabetes mellitus	6	AVF	radiocephalic		young	proximal anastomose	4	200	242	1	0.6	2.7	4.5	0	5	retrograding	10		Z		3.5	2.8	47.9	11.6	341	99.1	32.3	11	45.5		4.1	8.17	78.9	38.3	51.46	8.7	8.5	392	52	228	225	0.46
0	81	male	160	59.3	23.1640625	23.16	glomerulonephritis	3	AVF	radiocephalic	1	senior	distal anastomose	3	220	252	0.8	0.5	3.8	7.6	0	5	retrograding	26		Z		4	0.3	49.4	6.6	354	102	33.7	11.9	16.7	7.1	3.5	7.33	50			8.1	4.3	300	100	242	122	0.28
0	51	male	177	70	22.34351559	22.34	diabetes mellitus	1	AVF	radiocephalic	1	senior	proximal anastomose	2	200	384	0.73	0.8	2.8	3.5	0	5	retrograding	6		Z		4	2.1		8.2	392	95	30.1	11.8	22.4	6.4	3.8	12.61	102.5	24.1	76.49	8.9	7.3	79	92	275	153	0.04
0	88	male	160	43.1	16.8359375	16.84	diabetes mellitus	10	AVF	radiocephalic	2	senior	proximal anastomose	1	200			0.1	1.8	18	1	4	retrograding	12		Z		4.5	1.2	61	6.9	395	88	26.6	10.5	21.7	7.5	2.5	4.85	31	7.1	77.1	7.4	4.6		24	281	33	4.5
0	69	male	167	69.7	24.9919323	24.99	diabetes mellitus	4	AVF	radiocephalic	1	young	proximal anastomose	3	200	498	0.59	1.2	2.6	2.17	0	5	retrograding	14		Z		4	3	47	3.9	345	93.2	31.5	10.9	9.2	6.5	3.7	12.83	59	21	64.41	8.9	4.5	277	81	334	34	0.18
0	73	male	170	89	30.79584775	30.8	unknown	1	AVF	radiocephalic	1	young	proximal anastomose	4	230	503	0.63	1.2	1.8	1.5	0	5	retrograding	24		Z		4	2.9	51	6.4	342	99	31.6	10.8	25.3	6.9	4.1	8.86	57.5			8.4	5.2		56	314	21	0.12
0	53	male	170	85	29.41176471	29.41	diabetes mellitus	2	AVF	radiocephalic	2	young	proximal anastomose	1	220	290	0.68	0.1	2.7	27	0	5	retrograding	24		Z		4	2.6	49.1	10.4	416		30	12.5	29.5	7.3	3.9	12.89	52			9.2	2.4	33	69	216
0	75	male	163	51.5	19.38349204	19.38	diabetes mellitus	5	AVF	radiocephalic	5	young	proximal anastomose	5	150	188	1	0.6	3.1	5.17	1	4	retrograding	20		Z		4	1.7	54.8	5.3	407	94.6	30.7	12.5	15.9	7.5	3.6	11.83	112	37	66.96	8	5.3	49	46	263
0	76	female	144	61.4	29.61033951	29.61	unknown	3	AVF	radiocephalic	3	senior	proximal anastomose	3	180	335	0.64	0.8	3.6	4.5	0	5	retrograding	12		Z		3.5	1.3	48	9.1				11.2			3.3	14.29	64.2			8.5	3.7	192
0	57	male	171	76	25.99090318	25.99	diabetes mellitus	22	AVF	radiocephalic		senior	proximal anastomose	3	200	342	0.65	1.9	2	1.05	0	5	retrograding	24		Z		4	3.2	48.8	8.5	400	91.8	30.2	12.1	27.1	6.8	3.9	13.68	68			9.6	4.6	203	47	268	49
0	69	male	165	79	29.0174472	29.02	diabetes mellitus	2	AVF	radiocephalic	2	young	proximal anastomose	1	230			1.5	2.6	1.73	0	5	retrograding	22		Z		4	4.2	49.5	7.7	330	92	29.1	9.6	21	6.4	3.5	12	61.5	20.6	66.5	8.2	5.7		61	334	18.6	0.46
0	79	male	152.7	48.1	20.62846926	20.63	diabetes mellitus	1	AVF	radiocephalic	1	senior	proximal anastomose	1	100	557	0.66	1	2	2	0	5	retrograding	10		Z		3	1.7	44	4	310	86.1	29.7	9.2	13.7	5.8	3.2	6.98	77			8.1	6.7	365	73	226	122	0.09
0	66	female	151	37.2	16.3150739	16.32	benign nephrosclerosis	5	AVF	radiocephalic	3	senior	proximal anastomose	5	200	674	0.51	0.2	2.7	13.5	0	5	retrograding			Z		4	1.5	41.8	5.1	323	99	31.9	10.3	43.1	6.4	3.8	10.4	78.5			8.8	7.2	199	103	315	32.4	0.02
0	62	male	179	70.9	22.12789863	22.13	IgA nephritis	13	AVF	radiocephalic	13	senior	distal anastomose	5	270	557	1	1.4	3.4	2.43	0	5	fowarding	26		Z		4	2.7	44.5	6.7				11.2			3.4	14.56	59.3			8.7	4.4		32	309	31.2
0	64	male	163	77	28.98114344	28.98	diabetes mellitus	2	AVF	radiocephalic	2	senior	distal anastomose	4	200	563	0.59	0.6	2.7	4.5	0	5	retrograding	12		Z		4	3.4	54.3	10.5	363	93.4	31.8	11.5	13.4	6.8	3.6	8.09	59	22	62.71	7.3	5.6		63	328	80	0.91
0	51	male	155	63.2	26.30593132	26.31	diabetes mellitus	10	AVF	radiocephalic		senior	proximal anastomose	5	200	108	1	1.7	2.4	1.41	0	5	retrograding	10		Z		4	2.1		6.9	366	96	30.9	11.3	23.9	7.2	3.9	16.27	66.8	14.7	77.99	7.7	5.5	251	50	281	89.9	0.45
0	77	male	168	57.5	20.37273243	20.37	IgA nephritis	11	AVF	radiocephalic	3	senior	distal anastomose	5	200	328	0.72	1.3	3.2	2.46	0	6	retrograding	14		Z		4	2.1		5	294	107	34.7	10.2	12	6.2	3.6	11.94	86.6	25	71.13	7.8	2.9		56	231	134	0.1
0	88	male	166	51	18.507766	18.51	benign nephrosclerosis	2	AVF	radiocephalic	2	senior	distal anastomose	2	200	458	0.7	0.9	2.5	2.78	0	5	retrograding	14		Z		4	2.5	44.7	6.1	282	108.7	36.3	10.2	18.3	6.8	3.2	6.86	75	22	70.67	8.3	4.9		72	265	167	0.95
0	73	male	166	73.4	26.63666715	26.64	benign nephrosclerosis	6	AVF	radiocephalic	6	senior	proximal anastomose	1	210			1.6	3.6	2.25	0	5	retrograding	16		Z		4	3.1	46.5	5.8	344	93.9	31.1	10.7	17.6	7.5	4.3	13.6	83	27	67.47	8.6	4.3	194	42	215
0	77	male	159	63	24.91990032	24.92	diabetes mellitus	5	AVF	radiocephalic	3	senior	distal anastomose	5	180	432	0.57	1.3	2.4	1.85	0	5	retrograding	18		Z		4	3.1	51.6	3	286	115	37.4	10.7	4.5	5.8	3.6	8.46	52			8	5.1	192	150	153
0	63	male	168	64.3	22.78202948	22.78	glomerulonephritis	7	AVF	radiocephalic	8	senior	distal anastomose	5	260	414	0.61	1.4	2.5	1.79	0	6	retrograding	16		Z		4	3.3	43.8	5.3				10.8			3.4	13.58	51.7			8.8	3.3	174
0	51	male	166	72	26.12861083	26.13	diabetes mellitus	1	AVF	radiocephalic	1	senior	distal anastomose	3	180	434	0.51	1.3	5	3.85	0	5	retrograding	18		Z		4	3.3	42	5.9	411	84.7	27	11.1	14.7	7.1	4.1	9.22	70	29	58.57	8.8	6.6	381	54	283
0	49	male	171.5	89	30.25950072	30.26	diabetes mellitus	1	AVF	radiocephalic	1	senior	proximal anastomose	2	250	268	0.65	0.6	3.3	5.5	0	5	retrograding	14		Z		4	4.1	42.4	9.3				11.5			3.8	10.07	79			8.6	3.7		79	295	42.6
0	72	male	170	66.5	23.01038062	23.01	diabetes mellitus	3	AVF	radiocephalic	3	senior	distal anastomose	4	180	664	0.5	1.5	2.7	1.8	0	5	fowarding	24		Z		4	2.3	46.9	10.4	338	100.3	31.7	10.7	26.4	7.4	3.7	9.4	65	24	63.08	8.1	5.5	159	41	185
0	60	male	172.5	68.5	23.02037387	23.02	diabetes mellitus	8	AVF	radiocephalic	8	senior	distal anastomose	5	250	1412	0.32	1.5	3.1	2.07	0	5	retrograding	24		Z		4	2.2	49.6	7	315	95.6	32.4	10.2	9.4	5	2.8	11.19	50	19	62	8.5	5.1	252	66	223	178	25.72
0	79	male	156	49	20.13477975	20.13	benign nephrosclerosis	7	AVF	radiocephalic	2	senior	distal anastomose	3	180	313	0.6	0.8	2.6	3.25	0	6	retrograding	30		Z		4	1.2	54.7	8.4	407		31.1	12.6	20.8	6.4	3.4	11.44	84	22	73.81	9	8.4	231	45	245	47	0.27
0	67	male	168	56.8	20.12471655	20.12	PKD	25	AVF	radiocephalic	10	senior	distal anastomose	5	200	583	0.65	1	2.3	2.3	0	5	retrograding	20		Z		4.5	5.5	50.1	4.5				9.5			3.1	6.77	73.9			8.9	7.6		36	200	146
0	73	female	157	40.5	16.43068684	16.43	benign nephrosclerosis	6	AVF	elbow fistula	6	senior	distal anastomose	5	150	183	0.51	1.7	4	2.35	0	5	retrograding			Z		4	1.1		9.3	317	94.3	30	9.5	19.5	6.4	3.3	7.02	63	15	76.19	8.4	4.5	238	87	207	160	0.14
0	90	male	157	44.2	17.93176194	17.93	unknown	6	AVF	radiocephalic	6	senior	proximal anastomose	5	200	282	0.4	0.8	2.6	3.25	0	5	retrograding	6		Z		5	3.1		6.3	403	104	32	12.9	16.8	6.7	3.6	10.51	73.1	16.4	77.56	7.7	5.9		75	285	46.2	0.12
1	72	male	166	52.8	19.16098127	19.16	diabetes mellitus	5	AVF	radiocephalic	4	senior	proximal anastomose	5	200	270	0.77	0.9	4.2	4.67	0	5	retrograding	14	around stenosis		compression	4	2.3	49.7	4.3	419	95.2	31.3	13.1	16.1	6.2	3.9	7.27	70.1	18.8	73.18	7.1	3.7	359	74	255	62.7
0	43	female	162	83	31.62627648	31.63	diabetes mellitus	5	AVF	radiocephalic	1	senior	proximal anastomose	4	250	344	0.74	0.5	2.7	5.4	0	5	retrograding	10		Z		4.5	4	49.2	10.2				11.5			3.8	13.2	85.8			8.8	6.1	89
0	78	male	160	60	23.4375	23.44	diabetes mellitus	5	AVF	radiocephalic	5	senior	distal anastomose	4	180	312	0.59	0.5	2.7	5.4	0	6	retrograding	18		Z		4	1.7	52.5	6.6	297	98.4	32.2	9.6	15.4	7.1	3	7.15	48	16	66.67	8.4	3.9	332	38	257	22	0.77
0	77	female	158	45	18.02595738	18.03	glomerulonephritis	14	AVF	radiocephalic	14	senior	distal anastomose	3	200	386	0.54	2.2	2.9	1.32	0	5	retrograding	14		Z		4	2.6	57.7	8.6				11.1			3.8	7.7	81.1			9.1	8.1		64	416	89.1
0	80	male	165.4	64.2	23.46734822	23.47	diabetes mellitus	16	AVF	ulnobasilic	1	senior	proximal anastomose	2	200			1.1	2.9	2.64	1	4	retrograding	20		Z		4	2.2	50.4	5.4	388	94.3	31.2	12.1	10.5	6.6	3.8	15.27	66	28	57.58	8.8	7.5	200	68	195
0	60	male	172.5	83.2	27.9605125	27.96	diabetes mellitus	1	AVF	radiocephalic	1	senior	proximal anastomose	1	150	374	0.6	1	2	2	0	5	retrograding	14		Z		4	3.5	49.4	6.7	440	93	29.5	13	19	6.4	3.5	9.29	58.8	33.1	43.71	7.9	5.5	321	64	323	52	0.05
0	82	male	171	57.5	19.66417017	19.66	diabetes mellitus	6	AVF	radiocephalic	1	senior	proximal anastomose	3	160	227	0.53	1.1	1.8	1.64	0	5	retrograding	18		Z		4	1.1	50.3	5.5	375	89	28.5	10.7	11	5.6	2.9	11.97	59.1	23.2	60.74	7	3.8	222	17	191	96	7.51
0	70	male	162	58	22.10028959	22.1	IgA nephritis	6	AVF	radiocephalic	7	senior	distal anastomose	1	230	1214	0.45	1.6	2.8	1.75	0	5	retrograding	14		Z		4	3.1	51.6	5.8	294	104	33.3	9.8	21.8	5.7	3.4	10.67	75.7	20	73.58	8.1	7.4	245	112	205	207	0.05
0	89	male	146	39.1	18.34302871	18.34	benign nephrosclerosis	4	AVF				distal anastomose	4	150			0.6	2.9	4.83	0	5	retrograding	24		Z		4	1.5	55.7	5.9	278	105.8	35.6	9.9	15.1	6.6	2.6	10.45	64	14	78.13	7.8	4.9	422	65	205	45	2.54
0	60	male	157	62	25.15315023	25.15	unknown	7	AVF	radiocephalic	7	senior	proximal anastomose	5	240			1.3	3.1	2.38	1	4	retrograding	20		Z		4	1.8	44.2	6.4	418	89.5	28.7	12	25.1	7.1	4.1	16.46	63.5	23.2	63.46	9	5.7	68	54	237	59.8	0.91
0	69	male	172	71.2	24.06706328	24.07	diabetes mellitus	1	AVF	radiocephalic	1	senior	distal anastomose	5	200	540	0.71	1.2	2.9	2.42	0	6	fowarding	20		Z		4	3.9	50.6	5.9				10.8			3.9	12.12	90.9			8.7	5.3	205
0	65	male		57	#DIV/0!		diabetes mellitus	22	AVF	tabaciere	22	senior	distal anastomose	1	250	422	0.59	1	2.4	2.4	0	5	fowarding	16		Z		4	2.2	36.8	5.7	351	104	33.3	11.7	23.4	6.8	3.4	12.34	62.9	14.6	76.79	7.9	5.1	94	92	286	32.1	0.02
0	77	male	164	61.6	22.90303391	22.9	diabetes mellitus	2	AVF	radiocephalic	2	senior	distal anastomose	3	200	251	0.25	1	2.3	2.3	0	5	retrograding	12		Z		4	1.8	44.5	7.1				10.5			3.6	9.09	73.5			8.4	5.1	149
0	71	male	170	75.5	26.12456747	26.12	diabetes mellitus	7	AVF	elbow fistula	2	senior	distal anastomose	4	220			1.5	2.7	1.8	0	5	fowarding	10		Z		4	2.2		7.6	357	105	31.1	11.1	22.2	6.4	3.3	9.16	49.4	15.4	68.83	8.3	4.5	173	66	327	9.7	0.05
1	75	male	160	60.3	23.5546875	23.55	unknown	1	AVF	radiocephalic	1	senior	proximal anastomose	1	180	210	0.77	0.7	1.9	2.71	0	5	fowarding	10	around stenosis		compression	4	1.1		6	329	111.5	37.4	12.3	21.9	6.3	3	6.83	42	15	64.29	8.7	4.5	94	142	335	44	0.52
0	64	male	158.7	64	25.41125536	25.41	diabetes mellitus	7	AVF	elbow fistula	2	senior	distal anastomose	1	260	768	0.53	0.6	2.7	4.5	0	5	fowarding	10		Z		4.5	2.8	40.8	8.5	378	95.5	32.3	12.2	21.5	7	3.3	16.64	67.1	18.7	72.13	8.3	5.8	345	66	277	91.6	0.34
0	62	male	165	74	27.18089991	27.18	diabetes mellitus	7	AVF	radiocephalic	6	senior	proximal anastomose	4	300			1.6	2.3	1.44	0	5	retrograding	12		Z		4.5	3.1	48.3	7.3	270	91.5	29.6	8	25.1	6.6	3.4	10.74	68.1	16.5	75.77	8.6	4.8	80	45	197	179	2.52
0	74	male	158	64.1	25.67697484	25.68	diabetes mellitus	15	AVF	radiocephalic	15	senior	distal anastomose	2	150	773	0.51	1.1	2	1.82	0	5	fowarding	12		Z		4	3.5		5.7	397	96	29.7	11.8	12.7	6.4		13.83	45.8	19.6	57.21	8.4	5.5
0	77	male	158	52.5	21.03028361	21.03	diabetes mellitus	1	AVF	radiocephalic	1	senior	proximal anastomose	2	220	223	0.7	1	3.6	3.6	0	5	retrograding	12		Z		4	2.8	45.7	6.9	398	94.3	30.9	12.3	20.2	6.5	3.3	10.04	55	15	72.73	8	5.4	165	105	251	161	0.07
0	73	male	154	41.9	17.66739754	17.67	diabetes mellitus	1	AVF	radiocephalic	1	senior	proximal anastomose	1	180	114	0.69	1.2	3.4	2.83	1	4	retrograding	12		Z		4	0.5	42.5	6.3	334	100	31.4	10.5	24.3	6.2	3.2	7.04	44.4	10.5	76.35	7.5	3.5	219	71	199	144.2	0.46
0	50	male	165.4	56.7	20.72583558	20.73	diabetes mellitus	1	AVF	radiocephalic	2	senior	distal anastomose	1	200	978	0.5	1.9	2.6	1.37	0	5	retrograding	12		Z		4	2	46.6	4.6	401	94.5	30.4	12.2	23.1	7.1	4	12	96	30.4	68.33	8.5	7.2		81	357	3.2
0	82	male	163	58.3	21.94286575	21.94	diabetes mellitus	1	AVF	radiocephalic	1	senior	proximal anastomose	1	150	361	0.46	0.5	3.5	7	0	5	retrograding	8		Z		4	1.7	42.3	5.3	389	98.7	31.1	12.1	16.9	6.7	3.3	6.72	63	25	60.32	8.9	6.6	207	45	225
0	88	male	157.8	58	23.29238692	23.29	benign nephrosclerosis	2	AVF	radiocephalic	2	senior	proximal anastomose	5	200	238	0.69	0.8	3.4	4.25	0	5	retrograding	24		~		4	1.5	44.4	5.1				10.7			3.4	11.12	63.1			9.2	5.4
1	86	female	142	35.2	17.4568538	17.46	benign nephrosclerosis	7	AVF	ulnobasilic	1	senior	distal anastomose	3	150	26	1	1.3			0	4	fowarding	24	around stenosis		compression	4	3	55.5	6.3	347	101.4	31.4	10.9	18	6.4	3	7.47	62	20	67.74	7.4	5.9	274	42	182
0	66	female	151	37	16.22735845	16.23	benign nephrosclerosis	5	AVF	radiocephalic	4	senior	distal anastomose	5	200	363	0.72	0.1	2.7	27	0	5	retrograding	14		Z		4	1	41.8	6.7	382	98	30.6	11.7	41.5	6.2	3.5	10.69	57.8	11.4	80.28	9.3	5.3	169	43	337	15	0.04
0	51	male	155	63.7	26.51404787	26.51	diabetes mellitus	10	AVF	radiocephalic		senior	proximal anastomose	5	200	125	0.9	1.7	2.4	1.41	0	5	retrograding	10		Z		4	1.7		7.6	369	96	31.4	11.6	23.5	7.2	3.7	14.39	70	17.7	74.71	7.5	6.2	470	46	282	75.5
0	78	male	165	51.5	18.9164371	18.92	diabetes mellitus	4	AVF	radiocephalic	4	senior	proximal anastomose	2	180	286	0.59	1.5	2.4	1.6	0	5	retrograding	22		Z		4	2.9	42.8	6.4	300		32.3	9.7	15.3	7.1	1.4	11.26	77	26	66.23	7.9	6.5	121	133	242	37	0.26
0	52	male	177	71.5	22.82230521	22.82	diabetes mellitus	1	AVF	radiocephalic	1	senior	proximal anastomose	3	200	384	0.73	0.5	2.8	5.6	1	4	retrograding	12		Z		4	2.9		6.7	298	95	33.5	9.5	20.9	6.1	3.7	11.6	84.8	33.5	60.5	8.6	7	79	92	282	181	0.01
0	80	male	165.4	64.5	23.57700872	23.58	diabetes mellitus	16	AVF	ulnobasilic	1	senior	proximal anastomose	3	200	200	0.78	0.3	2.3	7.67	0	4	retrograding	10		Z		4	1.6	49.4	5.9	342	95	31.3	10.7	13.9	6.2	3.4	11.83	36	13	63.89	8.4	4.7	195	56	171
0	77	male	168	57.5	20.37273243	20.37	IgA nephritis	11	AVF	radiocephalic	3	senior	distal anastomose	5	200	329	0.79	1.7	3.8	2.24	0	6	retrograding	12		Z		4	2.2		3.6	291	103	34.7	10.1	11.5	6.3	3.5	11.48	66.9	18.6	72.2	7.6	4.4	334	54	255	111	0.15
0	90	male	157	44.2	17.93176194	17.93	benign nephrosclerosis	6	AVF	radiocephalic	6	senior	distal anastomose	5	200	219	0.43	0.9	2.5	2.78	0	5	retrograding	6		Z		5	3.5	63.4	4.6	409	101	31.3	12.8	14.8	6.2	3.2	7.66	45	11.9	73.56	7.3	4.8	140	64	281	23.7	0.08
0	77	female	148	57.9	26.43352812	26.43	diabetes mellitus	3	AVF	radiocephalic	3	senior	proximal anastomose	5	180	19	1	0.8	1.4	1.75	0	5	retrograding	20		Z		4	1.2	59.1	3.8	312	109	33	10.3	4.5	8.2	1.8	6.93	57	17.7	68.95	6.9	3.4	136	53	93	262	1.39
0	81	male	160	66.3	25.8984375	25.9	diabetes mellitus	11	AVF	radiocephalic		senior	distal anastomose	5	200	584	0.63	0.5	2.9	5.8	0	6	retrograding	22		Z		4	3		4.3	358	99	32.4	11.6	18.2	6.2	3.5	13.47	62.6	20.5	67.25	7.8	5.4	87	84	258	70.3	0.03
0	59	male	171	64	21.88707637	21.89	diabetes mellitus	1	AVF	radiocephalic	1	senior	distal anastomose	1	150			0.5	3.1	6.2	0	5	retrograding	22		~		4	1.2	44	6.8	324	102.2	33.6	10.9	25.3	6.2	3.3	8.98	62	32	48.39	7.7	7	73
0	65	male	160	41.8	16.328125	16.33	glomerulonephritis	19	AVF	radiocephalic	5	senior	distal anastomose	3	200	229	0.76	1.2	3.3	2.75	0	5	retrograding			Z		4	2.8	52.5	4.6	308	105.2	33.4	10.3	15	6.9	4.1	8.67	63	22	65.08	8.6	5.2	205	71	216
0	69	male	165	78.2	28.72359963	28.72	PKD	2	AVF	radiocephalic	2	senior	proximal anastomose	2	250	611	0.42	1.4	3.2	2.29	0	5	retrograding	10		Z		4	3.9	50.4	9	424	85	27.4	11.6	23.7	6.8	3.7	12.37	58.4	18.1	69.01	8.9	5.8		33	339	18.6	0.37
0	65	male	162	51.7	19.69974089	19.7	diabetes mellitus	4	AVF	radiocephalic	4	senior	proximal anastomose	4	220	472	0.51	0.8	2.6	3.25	1	5	retrograding	10		Z		4	2.9	51.7	5.8	342	94	30.1	10.3	23.5	6	3.4	10.1	59.2	15.6	73.65	7.9	6.3	205	36	249	40.7
0	62	male	168	71.5	25.33304989	25.33	PKD	3	AVF	radiocephalic	8	senior	proximal anastomose	1	220			1.1	3.2	2.91	0	5	retrograding	24		Z		4	2.9	53.4	6.4	423	91.6	29	12.3	18.4	6.4	3.8	4.89	75	26	65.33	8.4	6	147	31	326	12	0.16
0	77	male	170	55	19.03114187	19.03	unknown	8	AVF	radiocephalic	8	senior	distal anastomose	2	200	442	0.47	1.3	2.7	2.08	0	5	retrograding	12		Z		4	2.3	48.2	5	398	95	31.1	12.4	17.5	6.6	3	9.96	59	20	66.1	9.3	5	265	65	356	54	0.07
0	63	male	191	83.5	22.88862696	22.89	diabetes mellitus	4	AVF	radiocephalic	4	senior	distal anastomose	5	210			0.9	3.3	3.67	0	5	retrograding	12		Z		5	4.5	48.1	7.3	440	98.4	32	14.1	16.6	7.4	4	12.25	72	35	51.39	8.4	6.5	132	49	215
0	77	male	164	63	23.42355741	23.42	diabetes mellitus	18	AVF	radiocephalic	10	senior	distal anastomose	5	220			0.1	3.5	35	1	5	retrograding	12		Z		4	3	46.6	2.8	366	94	28.4	10.4	14	6.2	3.6	9.01	76.2	23	69.82	7.8	6.7	210	50	269	32.7	0.06
0	82	male	155.2	47.2	19.59559996	19.6	diabetes mellitus	2	AVF	radiocephalic	6	senior	distal anastomose	5	200			1	2.1	2.1	0	5	retrograding	12		Z		4	2.5	54.2	7.9	264	102.2	34.5	9.1	21.8	6.9	3.2	7.58	60	16	73.33	8.1	4.6	270	90	200	129	0.06
0	84	male	174	64	21.13885586	21.14	diabetes mellitus	1	AVF	radiocephalic	1	senior	proximal anastomose	1	150	130	0.77	0.6	2.5	4.17	0	4	retrograding	10		Z		4	2.2	44.9	4.6	258	110.5	35.3	9.1	9.9	5.6	3.2	6.47	71	28	60.56	7.2	6.1	227	59	199		0.15
0	73	male	158.5	54	21.49488999	21.49	benign nephrosclerosis	4	AVF	ulnobasilic	1	senior	proximal anastomose	3	200	250	0.55	0.3	2.6	8.67	0	5	retrograding	10		Z		4	2.6		4.4	350	97	32	11.2	11.7	6.1	3.5	14.65	79.2	28.9	63.51	9.4	2.6		152	247	81.3	0.02
0	73	female	154	37.4	15.76994434	15.77	diabetes mellitus	1	AVF	radiocephalic	1	senior	proximal anastomose	2	130	145	0.54	0.7	1.6	2.29	1	4	retrograding	10		Z		3	0.3	44.7	6.5	295	97.3	31.2	9.2	31.6	5.5	2.6	7.92	46	18	60.87	7.2	4.3	111	28	136	218
0	61	male	161	60	23.14725512	23.15	glomerulonephritis	7	AVF	radiocephalic	7	senior	distal anastomose	5	260			1.2	3	2.5	0	6	retrograding	12		Z		4	4	66.1	6.6				10.6			3.7	11.91	62.3			9	4.2	35
0	86	female	144	51.7	24.93248457	24.93	unknown	3	AVF	radiocephalic	3	senior	proximal anastomose	2	150	410	0.48	0.9	3.4	3.78	0	5	retrograding	22		Z		4	2.3	65.9	7.3	340	98.8	29.7	10.1	13.9	6.9	3.3	7.79	76			8.6	5.8	25	45	204	106
0	71	male	162	57.3	21.83356196	21.83	benign nephrosclerosis	7	AVF	radiocephalic	2	senior	distal anastomose	5	200	785	0.56	0.9	3	3.33	0	5	retrograding	12		Z		4	1.8		4.1	341	98	32.8	11.2	13.3	6.6	3.7	12.34	55.4	18.5	66.61	8.7	6.7		68	204	70.5	0.15
0	75	male	163	51.5	19.38349204	19.38	diabetes mellitus	6	AVF	radiocephalic	6	senior	proximal anastomose	5	150	136	0.91	0.4	3.6	9	0	5	fowarding	12		Z		4	1.9	54.5	5.2	372	91.7	29.6	11	18	7.2	3.4	9.68	87	30	65.52	8.3	4.5	55	65	272
0	87	male	153	51	21.78649237	21.79	benign nephrosclerosis	5	AVF	elbow fistula	5	senior	proximal anastomose	1	150	383	0.55	1	3.5	3.5	0	5	retrograding	12		Z		4	0.7	64	6.4	348	90.8	27	9.4	19.5	6.6	2.7	8.69	61	14	77.05	8.4	6.5	195	32	296	19
0	69	male	167	69.7	24.9919323	24.99	diabetes mellitus	5	AVF	radiocephalic	1		proximal anastomose	3	200	344	0.6	1.2	3	2.5	0	5	retrograding	12		Z		4	3.1	47	4.1	353	93.3	30.8	10.9	7.1	6.3	3.8	12.46	45	19	57.78	8.8	4.7	302	79	295	33
0	73	male	168	58.1	20.58531746	20.59	benign nephrosclerosis	8	AVF	radiocephalic	8	senior	proximal anastomose	3	260	333	0.65	1	3	3	0	5	retrograding	12		Z		4	2.8	52.2	6.4	392	83	26	10.2	27.4	6.8	3.3	9.97	65.4	15.4	76.45	8.7	6.4	83	42	256	39.4
0	62	male	179	70.7	22.06547861	22.07	IgA nephritis	14	AVF	radiocephalic	14	senior	distal anastomose	5	270			0.7	2.1	3	0	5	retrograding	22		Z		4	2.3	45.1	7.2				11.6			3.3	14.45	53			9	4.9
0	58	male	166	49.7	18.03599942	18.04	diabetes mellitus	11	AVF	radiocephalic	4	senior	distal anastomose	4	200	735	0.64	0.9	2.1	2.33	0	5	fowarding	10		Z		4	1.5	46.8	4.7				10.7			3.9	11.1	77.4			7.8	5.9	75
0	51	male	155	63.7	26.51404787	26.51	diabetes mellitus	11	AVF	radiocephalic		senior	proximal anastomose	5	200	303	0.76	1.1	2.7	2.45	0	5	fowarding	12		Z		4	2.5		7.6	344	95	32.3	11.1	22.6	7.1	3.7	13.56	60.1	15.7	73.88	7.4	5.5	400	38	278	76.3	0.44
0	78	male	160	58.6	22.890625	22.89	diabetes mellitus	5	AVF	radiocephalic	5	senior	distal anastomose	5	180	303	0.54	1.2	3.2	2.67	0	6	retrograding	10		Z		4	1.8	58.7	6.7	327	97.5	31.5	10.3	13.8	6.8	2.9	7.99	62	21	66.13	8.9	4.7	297	58	208	35	1.2
0	57	male	171	76.5	26.16189597	26.16	diabetes mellitus	23	AVF	radiocephalic		young	proximal anastomose	4	220			0.1	1.7	17	0	5	retrograding	24		Z		4	3.6	47.9	7.5	345	91.7	29.9	10.3	24.1	6.7	3.8	13.35	75	27	64	9.4	4	400	46	307	19	0.19
0	80	male	165.4	65	23.75977623	23.76	diabetes mellitus	16	AVF	ulnobasilic	1	senior	proximal anastomose	4	200	276	0.73	1	2.8	2.8	0	4	retrograding	10		Z		4	2.2	53.1	5.8	337	92.9	30.9	10.4	10.9	6.3	3.5	11.98	42	15	64.29	8.8	6.1	213	55	194		1
0	73	female	157	40.5	16.43068684	16.43	unknown	6	AVF	elbow fistula	6	young	distal anastomose	5	150	175	0.38	1.7	2.4	1.41	0	5	retrograding	14		Z		4	1.7		8.3	386	99	31.1	12	17.3	6.1	3.1	8.7	67	17	74.63	7.5	6.5	295	115	265	56	0.17
0	66	female	148.9	57.8	26.06984463	26.07	diabetes mellitus	7	AVF	radiocephalic		young	proximal anastomose	4	200	296	0.57	1.1	2.5	2.27	0	5	retrograding			Z		3.5	2.3	44.1	10.9	396	100.3	31.1	12.3	45.6		3.9	8.86	79.7	28.2	64.62	8.4	9.6	727	32	260	55.2
0	76	female	144	61.3	29.5621142	29.56	unknown	4	AVF	radiocephalic	4	senior	proximal anastomose	4	180	443	0.57	1.2	3	2.5	0	5	retrograding	12		Z		3.5	1.5	47.9	8.9				12			3.2	13.35	51.6			7.3	3.7
0	65	male	158	57.2	22.91299471	22.91	unknown	6	AVF	radiocephalic	1	senior	distal anastomose	3	210			0.1	4.4	44	1	4	fowarding	8		Z		4	2.2	50.1	5.4				9.8			3.5	11.34	59.1			7.7	5
0	77	female	148	57.7	26.3422206	26.34	diabetes mellitus	3	AVF	radiocephalic	3	senior	proximal anastomose	5	180	103	0.83	1	1.6	1.6	1	5	retrograding	14		~		4	1.1	55.6	4.5	336	113	33.3	11.2	5.3	7.8	1.7	7.08	53.5	19.1	64.3	6.8	4.6		50	80	240	1.94
0	77	male	159	64.1	25.35500969	25.36	diabetes mellitus	6	AVF	radiocephalic	3		distal anastomose	5	180	928	0.47	1	2.8	2.8	0	5	fowarding	10		Z		4.5	3	50.1	2.9	291	113.1	37.1	10.8	4.6	5.9	3.7	8.37	48	18	62.5	8	5.1	171	132	214
0	93	male	155	46	19.14672216	19.15	benign nephrosclerosis	3	AVF	radiocephalic	3	senior	distal anastomose	4	180	176	0.68	1	2.9	2.9	1	5	retrograding	14		~		3	1	60.2	7.8	301	104.8	34.8	10.5	9.6	5.6	2.5	8.33	42	14	66.67	7.8	4.3	122	61	227	108	1.81
0	89	male	166	52	18.87066338	18.87	benign nephrosclerosis	2	AVF	radiocephalic	2	young	distal anastomose	3	200	408	0.58	1.3	2.1	1.62	1	5	retrograding	14		Z		4	1	47.1	5.6	334	105.6	34.8	11.6	19.4	6.9	3.6	8.97	78	22	71.79	8.2	7.5	220	65	289	118	0.05
0	94	male	152	41	17.74584488	17.75	benign nephrosclerosis	10	AVF	radiocephalic	10	young	proximal anastomose	1	150	237	0.55	1.6	2.6	1.63	0	5	fowarding	12		Z		4	1.8	51	2.7	251	109	33.5	8.4	11.8	5	2.9	7.63	31.1	12.9	58.52	7.7	3	90	95	193	83.1	0.09
0	90	male	159	65.5	25.90878525	25.91	diabetes mellitus	2	AVF	radiocephalic	2	young	proximal anastomose	2	220	284	0.79	1.3	2.5	1.92	0	5	retrograding	30		Z		4	2	44.1	5.3				10.7			3.3	11.97	47.7			8.3	4.6
0	80	female	150	49.3	21.91111111	21.91	benign nephrosclerosis	18	AVF	radiocephalic	2	senior	proximal anastomose	1	160	108	0.79	1	2.5	2.5	1	4	retrograding	14		Z		4	2.6	54.8	4.3	310	102.9	34.8	10.8	9.3	7	3.7	8.27	48	21	56.25	8.7	4.9	278	93	212	224	0.23
0	78	male	164	61.6	22.90303391	22.9	diabetes mellitus	2	AVF	radiocephalic	2	young	distal anastomose	4	200	361	0.77	1.2	2.7	2.25	0	5	retrograding	24		Z		4	1.2	45.3	7.2				10.4			3.4	9.97	71.3			8.2	5.2
0	77	male	168	57.8	20.47902494	20.48	IgA nephritis	12	AVF	radiocephalic	3		distal anastomose	5	200	229	1	0.5	2	4	0	6	fowarding	12		Z		4	2.1	60.9	4.2	306	101	34.3	10.5	11.6	6.2	3.6	11.7	74.9	21	71.96	8.2	5.9	41	58	251	67.6	0.1
0	74	male	165	62	22.77318641	22.77	diabetes mellitus	6	AVF	radiocephalic	6	senior	proximal anastomose	4	180	408	0.46	1	4.2	4.2	0	5	retrograding	12		Z		4	2.1	46.4	4.2	323	102.5	33.1	10.7	17	7.1	3.6	10.07	73	29	60.27	8.6	6	111	72	191		0.12
0	64	male	168	64.3	22.78202948	22.78	glomerulonephritis	8	AVF	radiocephalic	8	young	distal anastomose	5	260	245	0.66	0.6	2.5	4.17	0	6	retrograding	20		Z		4	3.6	42.7	5.3				10.8			3.4	13.43	51.8			8.2	4.7
0	60	male	172.5	83.2	27.9605125	27.96	diabetes mellitus	1	AVF	radiocephalic	1	senior	proximal anastomose	2	200	340	0.63	1	2.6	2.6	0	4	retrograding	12		Z		4	3.9	53.6	6.3				11.9			3.3	10.31	68.9			8.1	5.1	171
0	76	female	147	59.5	27.53482345	27.53	benign nephrosclerosis	2	AVF	radiocephalic	2	young	proximal anastomose	2	180	240	0.51	0.9	4	4.44	0	5	retrograding	16		Z		4	2.2		4.6	344	101	32.8	11.3	17.3	5.9	3.4	5.82	55.9	19.5	65.12	7.1	6	134	90	264	98.8	0.04
0	60	male	172.5	67.5	22.68431002	22.68	diabetes mellitus	8	AVF	radiocephalic	8	senior	distal anastomose	5	250	1273	0.44	0.5	2.8	5.6	0	5	retrograding	22		Z		4	3.1	49.2	8.7	343	93	30.5	10.5	10	6.6	3.8	11.92	51	14	72.55	9.2	3.5	131	38	296	26	2.59
0	75	male	160	58.5	22.8515625	22.85	unknown	1	AVF	radiocephalic	1	young	proximal anastomose	2	230	177	0.77	0.7	2.1	3	0	5	retrograding			Z		4	0	46.2	4.8	386	105	34.8	13.4	18	6.4	2.8	6.6	39	10	74.36	8.3	3.3	110	70	162	183	2.02
0	50	male	171.5	89	30.25950072	30.26	diabetes mellitus	2	AVF	radiocephalic	2	senior	proximal anastomose	3	250	541	0.46	0.8	2.3	2.88	0	5	retrograding	12		Z		4	3.9	44.6	9.7				11.8			4	11.06	54.4			7.9	4.2
0	65	male	163	77	28.98114344	28.98	diabetes mellitus	2	AVF	radiocephalic	3	young	proximal anastomose	5	200	433	0.53	0.9	2	2.22	0	5	retrograding	16		Z		4	3.2	50.7	9.8	332	96.2	33	10.9	12.4	6.6	3.5	10.29	66	27	59.09	7.5	2.7	224	99	288	62	1.39
0	59	male	180	64.3	19.84567901	19.85	diabetes mellitus	2	AVF	radiocephalic	2	young	proximal anastomose	4	230	257	0.6	1.5	2.6	1.73	0	5	retrograding			Z		4.5	4	51.5	8.2	483	81	24.4	11.8	21.8	7.3	3.9	13.09	62.4	20.1	67.79	8.3	7.1	134	25	335	22.7	0.1
0	67	male	167	64.2	23.01982861	23.02	diabetes mellitus	17	AVF	radiocephalic	5	senior	proximal anastomose	5	300	205	0.92	0.8	2.5	3.13	1	4	retrograding	10		Z		4	3.1	55	6.5	329	95.4	32.2	10.6	17.4	6.6	3.7	13.05	76.9	21.7	71.78	9	5.8	102	63	244	130
0	66	female	151	37	16.22735845	16.23	benign nephrosclerosis	6	AVF	radiocephalic	4	senior	distal anastomose	5	200			0.1	2.7	27	0	5	retrograding	14		Z		4	0.9	37.6	5.8	367	100	31.3	11.5	40.2	6.3	3.5	10.15	83.4	15.3	81.65	7.5	5.9	555	132	283	100.5	0.2
0	75	male	163	52	19.57168128	19.57	diabetes mellitus	6	AVF	radiocephalic	6	senior	proximal anastomose	5	150	217	1	0.8	3.5	4.38	0	5	retrograding	30		Z		4	1.5	52.9	5.7	389	93.6	30.1	11.7	17.5	7.4	3.6	10.64	99	33	66.67	7.9	5.8	78	57	277
0	67	male	168	56.6	20.05385488	20.05	PKD	24	AVF	radiocephalic	10	senior	distal anastomose	5	250	285	0.68	1	1.9	1.9	0	5	retrograding	20		Z		4.5	4.5	50.4	3.4				10.1			3.5	8.14	75.6			7.7	8.1	222	40	296	29.6
0	43	female	162	83.5	31.81679622	31.82	diabetes mellitus	3	AVF	radiocephalic	1	senior	proximal anastomose	4	250	278	0.71	0.5	2.7	5.4	0	5	retrograding	10		Z		4.5	3.9	50.8	8.8	346	96	30.9	10.7	35.9	7.4	3.6	12.78	79.4	23.5	70.4	9	5.8	74	58	236	76.5	1.29
0	54	male	166	72.9	26.45521846	26.46	diabetes mellitus	5	AVF	radiocephalic	5	young	proximal anastomose	3	230	214	0.55	1.1	2	1.82	0	5	retrograding	24		~		4	5.1	48.5	4.2	406	91.6	28.8	11.7	27.3	6.4	3.6	12.8	77.8			7.3	8.1		45	306	21.6
0	82	male	160	60.7	23.7109375	23.71	glomerulonephritis	4	AVF	radiocephalic	2	young	distal anastomose	4	200	623	0.56	1.1	3.1	2.82	0	5	retrograding	14		Z		4	0.3	51.7	6.9	299	103.7	31.1	10.5	15.2	7.1	3.6	7.14	60	14	76.67	7.9	4.4	251	103	232	82	0.36
0	86	male	155.5	52.4	21.67057826	21.67	benign nephrosclerosis	2	AVF	radiocephalic	2	young	proximal anastomose	1	200	259	0.56	1	2.8	2.8	1	4	retrograding	22		Z		4	1.9		3.7	295	100	31.5	12	16.5	5.4	2.5	8.74	65.7	20	69.56	6.8	5.1	152	44	184	70.5	0.18
0	59	male	171	64.3	21.98967204	21.99	diabetes mellitus	1	AVF	radiocephalic	1	young	distal anastomose	2	200	325	0.56	0.4	3.1	7.75	0	4	retrograding	20		Z		4	3.3	42.9	6.5	325	101.5	33.4	10.9	27	6.9	3.3	9.47	56	20	64.29	8.4	5.4	223	53	237	18	0.18
0	52	male	177	72.3	23.07765968	23.08	diabetes mellitus	1	AVF	radiocephalic	1	young	proximal anastomose	4	200	378	0.45	1	2.2	2.2	0	5	retrograding	16		Z		4	3.1		6.7	349	95	32.1	11.2	22.8	6.3	3.9	11.46	75.4	28.7	61.94	8.7	5.3	176	74	287	57.3	0.03
0	69	male	172	70.8	23.93185506	23.93	diabetes mellitus	1	AVF	radiocephalic	1	senior	distal anastomose	5	230	311	0.72	1.2	2.9	2.42	0	6	fowarding	20		Z		4.5	3.6	51.1	8.4				8.2			3.4	10.02	75.8			8.4	4.3
0	89	male	157.8	58.2	23.3727055	23.37	benign nephrosclerosis	3	AVF	radiocephalic	3	senior	distal anastomose	5	200	706	0.54	1.2	3.2	2.67	0	5	retrograding	14		Z		4	1.9	44.2	5.2	329	100	32.5	10.7	24.3	5.8	3.3	11.14	67.6	20.1	70.27	9	5.4		78	253	56.7	0.23
0	89	male	151	54.1	23.72702952	23.73	benign nephrosclerosis	11	AVF	radiocephalic		young	distal anastomose	4	230	352	0.6	1.3	3.6	2.77	0	5	retrograding	22		Z		4	1.4		6.1	444	95	30.2	13.4	10	7	3.2	8.91	53.4	13.9	73.97	7.2	3.8	107	58	222	80.3	0.37
1	66	male	158	55.9	22.39224483	22.39	benign nephrosclerosis	8	AVF	radiocephalic	1	senior	proximal anastomose	3	210	179	0.55				0	5	retrograding	8	around the stenosis		compression	4	3.3	60.1	5.1	379	89	25.6	9.7	14.9	6.7	3.6	10.28	58.1	18.8	67.64	8.5	7.1		19	387	17.5	0.63
0	51	male	155	63.5	26.43080125	26.43	diabetes mellitus	11	AVF	radiocephalic		young	proximal anastomose	5	200			1.4	2.6	1.86	0	5	retrograding	14		Z		4	3.1		7	323	96	31.6	10.2	19.8	7	3.6	16.02	77.5	18.1	76.65	7.4	6.5	220	29	249	76.7	1.56
0	62	male	171	71	24.28097534	24.28	diabetes mellitus	2	AVF	radiocephalic	2	young	proximal anastomose	2	300	550	0.5	1.3	3	2.31	0	5	retrograding	16		Z		4	2.1	54	8.6	333	93.4	29.7	10	23.7	6.1	3.7	10.49	54.2	12.5	76.94	8.7	4.4	174	48	221	114	0.03
0	73	male	166	51.7	18.76179416	18.76	diabetes mellitus	5	AVF	radiocephalic	4	young	proximal anastomose	5	200	483	0.58	1.4	2.6	1.86	0	5	retrograding	12		Z		4	2.5	52.4	4.3	407	97.5	30.7	12.5	15.2	6.3	3.8	8.07	53.4	14	73.78	7.7	3.7	296	61	262	64.1
0	62	male	165	69.7	25.60146924	25.6	diabetes mellitus	7	AVF	radiocephalic	6	young	proximal anastomose	4	300	416	0.37	1	2.4	2.4	0	5	retrograding	14		Z		4.5	3.6	48.9	7	366	90.2	29	10.6	17.7	6.8	3.7	9.48	55.5	11.9	78.56	8.8	3.9	85	47	242	75.5
0	76	male	157	44	17.85062274	17.85	diabetes mellitus	2	AVF	radiocephalic	2	young	distal anastomose	2	150	695	0.62	1.1	2.4	2.18	0	5	fowarding	12		Z		4	2.5	48.4	4.6	319	98.1	33	10.5	15.3	7.5	3	8.53	57	17	70.18	7.6	4.1	203	47	239	21	0.17
0	48	male	176	80.5	25.98786157	25.99	IgA nephritis	18	AVF	ulnobasilic	1	senior	distal anastomose	2	200	1025	0.51	1.5	2.3	1.53	0	5	fowarding	6		Z		4	3	46.7	7	306	101	32.4	9.9	15.6	6.8	4	16.07	82	31	62.2	8.1	7.3	436	61	286	73	0.4
0	51	male	166	77	27.94309769	27.94	diabetes mellitus	2	AVF	radiocephalic	2	young	proximal anastomose	3	180	426	0.55	1.1	1.5	1.36	0	5	retrograding	18		Z		4	5.3	48.8	6	408	85.5	27.5	11.2	14.3	7.1	4	10.56	91	37	59.34	9	5.8	500	80	249
0	74	male	158	64.3	25.75709021	25.76	diabetes mellitus	15	AVF	radiocephalic	15	young	distal anastomose	3	180	1131	0.5	0.9	2.3	2.56	0	5	fowarding	16		Z		4	3	46	4.1	355	99	29.6	10.5	12.7	6.2		6.18	43.7	17.7	59.5	8.4	5.2
0	79	male	160	52.6	20.546875	20.55	diabetes mellitus	1	AVF	radiocephalic	1	young	proximal anastomose	1	200	123		1.2	4.3	3.58	0	5	retrograding			Z		4	2.5		6.3	317	94	30	9.5	21.6	6.5	3.5	10.77	84.5	24.6	70.89	8.2	7.6	198	101	206	260	0.99
0	77	male	168	57.8	20.47902494	20.48	IgA nephritis	12	AVF	radiocephalic	3	young	distal anastomose	5	200	229	1	0.3	2	6.67	0	6	retrograding	16		Z		4	3.1	56.7	4.6	317	103	33.8	10.7	15.6	6.4	3.5	13.38	76.6			9.1	7.2	47	61	255	67.2	0.07
0	79	male	165	54.4	19.98163453	19.98	diabetes mellitus	4	AVF	radiocephalic	4		proximal anastomose	3	180	364	0.61	1.3	2.3	1.77	0	5	retrograding	14		Z		4	2.8	45.8	5.9	323	97.7	31.5	10.2	18	6.8	3.4	11.53	62	21	66.13	7.9	5.6	114	51	205	84	0.08
0	86	male	160	49.5	19.3359375	19.34	unknown	5	AVF	elbow fistula	5	senior	distal anastomose	5	200			0.7	2.9	4.14	0	6	fowarding	30		~		4	1.7	59.1	5.7	390	94	28.2	11	20.6	6.6	3.2	9.9	54	15	72.22	8.6	4		34	228	105	0.87
0	82	male	163	61	22.95908766	22.96	diabetes mellitus	1	AVF	radiocephalic	1	young	proximal anastomose	2	150	267	0.55	1.5	2.5	1.67	0	5	retrograding	16		Z		4	2	42.2	5.2	345	94.8	30.7	10.6	15	6.6	3.2	6.72	76	32	57.89	8.4	5.1	247	68	200	65
0	77	male	158	51	20.42941836	20.43	diabetes mellitus	1	AVF	radiocephalic	1	young	distal anastomose	3	220	256	0.63	0.9	2.9	3.22	0	5	retrograding	24		Z		4	2.5	46	4.8	302	97.9	33.4	10.1	16.8	6.2	3.5	8.45	26	8	69.23	7.8	3.6	150	46	228	106	0.01
0	80	male	147.8	42.4	19.40961802	19.41	diabetes mellitus	2	AVF	radiocephalic	2	young	proximal anastomose	3	150	489	0.81	1.2	2.4	2	0	5	retrograding	30		~		4	1.9	54.8	5.8	363	99.4	31.1	11.3	22.9	7.4	3.9	8.36	76	24	68.42	8.2	6.9	268	50	197	195
0	87	male	160	54	21.09375	21.09	unknown	1	AVF	radiocephalic	1	senior	proximal anastomose	1	200	145	0.89	1	2.6	2.6	0	5	retrograding	30		Z		3.5	0.6	48	6	391	93	29.8	11.7	18.4	6.6	3.1	5.63	40	22	45	8.7	3.9	121	41	240	62	0.23
0	75	male	160	58.5	22.8515625	22.85	benign nephrosclerosis	1	AVF	radiocephalic	1	senior	proximal anastomose	3	230	203	0.71	1.4	2.3	1.64	0	5	retrograding	16		Z		4	0.2	45	6.1	292	100.8	34.1	10	20.2	5.7	2	6.38	32	8	75	8.1	1.9	110	59	129	465	2.18
0	58	female	153	57.1	24.39232774	24.39	glomerulonephritis	28	AVF	radiocephalic	28	senior	proximal anastomose	1	230	1113	0.54	1.2	2.3	1.92	0	5	retrograding	10		Z		4	2.1	40.5	3.8	338	98	30.5	10.3	20.7	6.1	3.8	11.61	80.8	19.7	75.62	9.3	4.6	183	57	348	30.8	0.03
0	81	male	160	66.3	25.8984375	25.9	diabetes mellitus	11	AVF	radiocephalic		senior	distal anastomose	5	200			1.2	3.3	2.75	0	5	retrograding	30		Z		4	2.8		3.7	328	98	32	10.5	16.3	5.9	3.4	13.73	53.2	16.6	68.8	7.3	4.9	119	95	258	58.1	0.06
0	72	male	170	67	23.183391	23.18	diabetes mellitus	3	AVF	radiocephalic	3	young	distal anastomose	5	180	290	0.72	1.4	3.1	2.21	0	5	fowarding	30		Z		4	2.2	45.7	9.6	324	99.4	31.2	10.1	21	7.2	3.5	10.76	69	26	62.32	8.5	5.3	162	64	184
0	62	male	168	72	25.51020408	25.51	PKD	3	AVF	radiocephalic	8	young	proximal anastomose	2	220	495	0.36	1.3	3.1	2.38	0	5	retrograding	22		Z		4	2.3	42.2	6.4	431	86	26.8	11.5	19.7	6.1	3.5	15.52	73	24	67.12	7.9	7.6	191	31	344	9	0.04
0	69	male	167	69.7	24.9919323	24.99	diabetes mellitus	5	AVF	radiocephalic	1	young	proximal anastomose	4	200	377	0.71	0.7	3.5	5	0	5	retrograding	10		Z		4	2.6	49.7	4.6	347	95.6	32.3	11.2	8.6	6.3	3.6	13.81	52	25	51.92	8.4	6.1	443	74	279	46	0.71
0	60	male	171	75.4	25.78571184	25.79	diabetes mellitus	9	AVF	elbow fistula	4	young	distal anastomose	3	250	562	0.54	0.9	3.5	3.89	0	5	retrograding	24		Z		4	3.4	55.5	6	305	101	32.8	10	19.4	6.7	4	14.08	51.3	18.6	63.74	8.1	4.4	223	76	225	52.9	0.07
0	66	male	162	51.7	19.69974089	19.7	diabetes mellitus	4	AVF	radiocephalic	4	young	distal anastomose	4	220	238	0.56	1.8	3.1	1.72	0	5	retrograding	12		Z		4	2.4	45.6	5.4	388	96	31.2	12.1	21	6	3.5	10.43	61.6	47.8	22.4	8	5.4	226	50	225	41.5	0.17
0	86	male	155.5	52.4	21.67057826	21.67	benign nephrosclerosis	2	AVF	radiocephalic	1	senior	proximal anastomose	2	200	187	0.72	1.2	2.2	1.83	0	5	retrograding	24		Z		4	1.6		5.1	316	100	32	10.1	15.1	5.8	2.8	10.33	82.9	36.7	55.73	7.2	6.3	132	68	252	26	0.18
0	63	male	191	83	22.75156931	22.75	diabetes mellitus	4	AVF	radiocephalic	4	young	distal anastomose	5	210			1	1.4	1.4	0	5	retrograding	16		Z		5	3.3	50.2	7.8	390	96.5	31.5	12.3	13.7	6.7	3.6	12.08	97	36	62.89	7.3	6.6	173	63	209
0	77	male	164	64.2	23.8697204	23.87	diabetes mellitus	18	AVF	radiocephalic	10	senior	distal anastomose	5	220			1.7	3.3	1.94	1	5	retrograding	10		Z		4	3.4	47.3	3.1	399	94	29.8	11.9	15.6	6.8	3.7	9.92	74.5	20.9	71.95	8.5	5.7	205	74	238	31.6	0.08
0	67	female	151	37	16.22735845	16.23	benign nephrosclerosis	6	AVF	radiocephalic	4	senior	proximal anastomose	5	200			0.4	2.3	5.75	0	5	retrograding	24		Z		4	1.1	37.3	4.6	334	103	32.5	10.7	31.5	6	3.4	9.8	82.9	19.5	76.48	8.8	4.8	65	53	358	23.3	0.02
0	82	male	155.2	47.5	19.72014826	19.72	diabetes mellitus	2	AVF	radiocephalic	6	senior	proximal anastomose	5	200			1.5	3	2	0	5	retrograding	20		Z		4	1.2	49.9	6.9	329	101.1	34.1	11.2	17.8	6.6	3.1	6.91	55	12	78.18	7.9	5.1	251	48	213	40	0.07
0	76	male	165	61.5	22.58953168	22.59	unknown	4	AVF	radiocephalic	4	young	distal anastomose	3	220	157.5	0.75	1.7	3.1	1.82	1	5	retrograding	12		Z		4	3.3	45.3	6.6	294	104.5	34.7	10.2	14.4	6.6	3.6	7.24	70	20	71.43	8.1	4.7	167	56	198	223	0.06
0	77	male	170	56.3	19.48096886	19.48	unknown	8	AVF	radiocephalic	8	senior	proximal anastomose	3	200	144	0.57	0.7	2.1	3	1	5	retrograding	16		Z		4	2.1	47.8	4.9	437	92.8	29.8	13	15.5	6.7	3.2	10.02	61	22	63.93	8.4	6		50	330	60	0.01
0	78	male	164	61.6	22.90303391	22.9	diabetes mellitus	2	AVF	radiocephalic	2	young	proximal anastomose	5	200	249	0.69	1.1	2.1	1.91	0	5	retrograding	10		Z		4	1.2	46.9	7.1	325	102	31.4	10.2	21.7	6.7	3.6	10.42	62.5	18.8	69.92	8.6	5		59	251	126	0.11
0	79	male	152.7	48.1	20.62846926	20.63	diabetes mellitus	1	AVF	radiocephalic	1	senior	proximal anastomose	2	100	336	0.75	0.7	2	2.86	0	5	retrograding	24		Z		3	1.4	42.3	3.8	333	98.2	32.7	10.9	12.5	6.8	3.7	6.88	62	33	46.77	8.4	4.6		54	183	135	0.03
0	70	male	162	72.5	27.62536199	27.63	diabetes mellitus	1	AVF	radiocephalic	1	senior	distal anastomose	1	150	430	0.63	1.2	2.2	1.83	0	5	retrograding	8		Z		4	0.2	50.7	6.7	302	93.4	28.1	8.5	25.8	5.5	3	6.35	26	11	57.69	7.9	2.8	210	23	170	167
0	85	male	174	66	21.79944511	21.8	benign nephrosclerosis	2	AVF	radiocephalic	2	young	proximal anastomose	2	150	194	0.75	1.23	2.64	2.15	0	5	retrograding	24		Z		4	2	46.1	5.8	317	106.9	34.1	10.8	7.9	5.5	3.1	6.23	56	21	62.5	8	4.2	184	84	169	144
0	72	male	163	55.5	20.88900598	20.89	glomerulonephritis	4	AVF	radiocephalic	4	senior	proximal anastomose	1	300	642	0.65	1.6	2.5	1.56	0	5	retrograding	24		~		4	2.1	41.5	9.2	299	103.3	34.1	10.2	30.2	6.5	3.1	12.26	65.3	15	77.03	8.2	6.3	230	100	217	79.6
0	73	male	157	40.6	16.47125644	16.47	benign nephrosclerosis	6	AVF	elbow fistula	6	young	distal anastomose	5	200	202	0.44	1.5	2.5	1.67	0	5	retrograding			Z		4	1.6	56.3	7.2	246	90.7	29.3	7.2	26	6.1	2.9	7.57	38	7	81.58	7.3	3.1	246	82	168	349	0.37
0	73	male	158.5	54	21.49488999	21.49	benign nephrosclerosis	4	AVF	ulnobasilic	1	senior	proximal anastomose	3	200	200	0.62	0.4	3.6	9	0	5	retrograding	16		Z		4	2.3		3.4	260	102	33.8	8.8	11.2	6	3.5	14.56	72.6	21.4	70.52	7.3	7.2		63	239	65.8	0.03
0	81	male	165.4	63.6	23.24802721	23.25	diabetes mellitus	16	AVF	ulnobasilic	1	senior	proximal anastomose	5	200	266	0.77	0.4	2.2	5.5	0	4	retrograding	24		Z		4	2.8	54.9	5.8	419	92.8	30.3	12.7	14.1	6.5	3.6	12.96	57	25	56.14	9.2	6.7	148	55	209
0	76	female	149.4	47.5	21.28101876	21.28	benign nephrosclerosis	5	AVF	elbow fistula	4	young	distal anastomose	3	150	1721	0.46	1.3	3.1	2.38	0	5	fowarding			Z		4	1.4	59.8	3.7	379	89.1	29.6	11.2	20.4	5.8	3.4	9.99	52	12	76.92	9.1	4.5	320	42	221	173	0.04
0	56	female	150.1	30.4	13.4931143	13.49	unknown	1	AVF	ulnobasilic	1	senior	distal anastomose	1	150	129	0.7	0.7	2.3	3.29	1	4	retrograding			Z		4	0.2	50.2	2.8	340	104	32.1	10.9	19.4	6.4	3.5	6.53	44.6			9.1	2.7	54	133	254	29.9	0.03
0	63	male	179	71	22.15910864	22.16	IgA nephritis	14	AVF	radiocephalic	14	young	distal anastomose	5	270			1.4	3.2	2.29	0	5	retrograding	26		Z		4	2.7	44.2	6.4	381	97	31.2	11.9	20.6	5.8	3.4	14.45	61.4	19.6	68.08	8.4	4.6	173	51	273	67	0.15
0	71	male	162	56.7	21.60493827	21.6	benign nephrosclerosis	7	AVF	radiocephalic	2	young	distal anastomose	5	200	464	0.5	0.9	2.8	3.11	0	5	retrograding	20		Z		4	1.5	62.2	3.4	350	100	33.7	11.8	12.7	6.4	3.6	12.42	51.9			7.9	5.7	272	81	202	61.6	0.21
0	75	male	163	53.1	19.98569762	19.99	diabetes mellitus	6	AVF	radiocephalic	6	young	proximal anastomose	5	150	207	0.82	1.4	2.6	1.86	0	5	retrograding	10		Z		4	1.9	52.8	4.9	400		29.3	11.7	17.5	7.4	3.6	11.1	88	33	62.5	8.4	4.8	65	71	301		0.01
0	54	male	166	72.9	26.45521846	26.46	diabetes mellitus	6	AVF	radiocephalic	6		distal anastomose	3	230	228	0.57	0.9	2.4	2.67	1	5	retrograding	14		~		4	3.6	46.2	4.3	397	89.7	27.7	11	27	6	3.2	12.7	70			6.4	8.6		31	304	9.6
0	44	female	162	83.5	31.81679622	31.82	diabetes mellitus	5	AVF	radiocephalic	1	senior	proximal anastomose	4	250	103	0.79	0.5	1.8	3.6	0	5	retrograding	16		Z		4.5	4.2	42.9	10.2				10.8			3.7	15.7	96.2			8.5	7.6		43	251	74.4
0	59	male	171	65.2	22.29745905	22.3	diabetes mellitus	1	AVF	radiocephalic	1	young	distal anastomose	3	200	124	1	1.4	2.3	1.64	0	5	retrograding	24		Z		4	2	41.3	5.2	300	103.8	34	10.2	24.6	6.8	3.3	9.93	63	27	57.14	8.5	5.7	194	69	252	22	0.03
0	51	male	155	63.5	26.43080125	26.43	diabetes mellitus	11	AVF	radiocephalic		senior	distal anastomose	5	200	298	0.82	0.6	2.1	3.5	0	5	retrograding	24		Z		4	2.9		8.2	355	99	31.5	11.2	20.9	7.3	3.8	15.09	78.9	18	77.19	7.8	5.6	131	38	281	74.5	0.2
1	82	male	171	51.3	17.54385965	17.54	diabetes mellitus	6	AVF	radiocephalic	1	senior	proximal anastomose	2	160	213	0.52	1.4			0	5	retrograding	18	arterial	Z	compression	4	1.4	51.5	4.4	383	102.5	34	13	13.2	6.6	3.4	8.23	59	17	71.19	8.2	4.6	183	76	209	85	0.16
0	64	male	168	64.1	22.7111678	22.71	glomerulonephritis	8	AVF	radiocephalic	8	young	distal anastomose	5	260	340	0.75	1.6	2.6	1.63	0	6	retrograding	20		Z		4	2.9	43.8	5	320	103	34.1	10.9	14.9	6.1	3.8	13.82	57.1	20.8	63.57	8.8	3.3	120	87	269	71.4	0.03
0	77	male	168	57.8	20.47902494	20.48	IgA nephritis	11	AVF	radiocephalic	3	senior	distal anastomose	5	200			1	2.6	2.6	0	6	retrograding	14		Z		4	1.5	59.9	3.9	285	103	34.7	9.9	12.5	6.2	3.4	11.82	60.2	17.7	70.6	8.6	5.3	150	56	236	72.1	0.05
0	82	male	170	41.8	14.46366782	14.46	unknown	2	AVF	radiocephalic	3	young	proximal anastomose	1	230	552	0.71	1.4	3.3	2.36	1	5	retrograding	14		Z		4	3.1	55.5	4.7	377	105	31.6	11.9	30.1		3.3	7.24	77	24	68.83	8.5	6.2	177	65	224	67
0	67	female	151	37	16.22735845	16.23	benign nephrosclerosis	6	AVF	radiocephalic	4	senior	distal anastomose	5	200			1.1	1.8	1.64	0	5	retrograding	10		Z		4	0.8	40.8	6.2	323	103	31.6	10.2	36.5	5.7	3.3	9.45	60.8	11.2	81.58	7.6	5.1	330	250	263	41.2	0.06
0	52	male	177	72.3	23.07765968	23.08	diabetes mellitus	1	AVF	radiocephalic	1	senior	proximal anastomose	5	230	378	0.5	0.9	2.3	2.56	0	5	retrograding	14		Z		4	3.2	34	6.3	378	94	31.5	11.9	21.6	6.3	3.8	9.2	72.3	28	61.27	8.4	5.3	186	105	323	28.2	0.01
0	75	female	145	30.8	14.64922711	14.65	unknown	14	AVF	elbow fistula	4	young	distal anastomose	4	170	451	0.66	1.8	2.4	1.33	0	5	fowarding	10		Z		4	1.7		5.1	361	97	30.2	10.9	10.4	6.4	3.2	7.57	51	9	82.35	7.5	4.7	187	38	164		0.38
0	62	male	165	59	21.67125803	21.67	diabetes mellitus	8	AVF	radiocephalic	8	senior	distal anastomose	1	300	580	0.53	0.1	2.4	24	1	5	fowarding	20		~		4	4	56.6	5.9	423	93	29.8	12.6	16.4	6	3	8.21	79.1	30.6	61.31	7.2	6.4	142	55	236	247	2.74
0	66	female	148.9	57.1	25.75411987	25.75	diabetes mellitus	7	AVF	radiocephalic		young	proximal anastomose	4	200	278	0.65	0.9	2.5	2.78	0	5	retrograding	10		Z		4	2.2	47.9	8.4	365	97	30.1	11	44.6		3.7	8.59	61.6	20.6	66.56	9.2	6.1	608	47	239	75.5	1.37
0	48	male	176	80.5	25.98786157	25.99	IgA nephritis	18	AVF	ulnobasilic	1	young	distal anastomose	3	200	248	0.58	1.3	1.7	1.31	0	5	fowarding	18		Z		4	3.8	46.7	6.9	335	96.7	31	10.4	16	6.4	3.9	15.12	76	34	55.26	7.5	7.2	458	64	338
0	50	male	171.5	88.8	30.19150184	30.19	diabetes mellitus	2	AVF	radiocephalic	2	young	proximal anastomose	4	250	253	0.68	0.6	2.1	3.5	0	5	retrograding	14		Z		4	4.1	45.7										46.3
0	67	male	168	56.6	20.05385488	20.05	PKD	24	AVF	radiocephalic	10	young	distal anastomose	5	250	526	0.63	1.5	3	2	0	5	retrograding	24		Z		4.5	4.6	52.3	3.4	380	99	30.5	11.6	10.7	6.3	3.5	9.22	69.4	19.7	71.61	7.3	8.5	302	49	244	82.5	0.46
0	70	male	163	61.2	23.03436336	23.03	diabetes mellitus	1	AVF	radiocephalic	1	senior	distal anastomose	1	180	418	0.57	0.6	2.2	3.67	0	5	retrograding	14		Z		4	0	44.5	4.1	361	94	31	11.2	17.4	6.9	3.6	7.4	42.9	15.1	64.8	7.6	4.2	399	89	288	106	0.04
0	77	female	161.8	55.7	21.27640069	21.28	benign nephrosclerosis	15	AVF	radiocephalic	14	senior	distal anastomose	3	200	909	0.51	0.33	1.87	5.67	0	5	fowarding	20		Z		4	1.8	49.5	5.4	377	90.5	29.4	11.1	19.3	6.4	3.5	11.86	63	17	73.02	8.3	4.7	145	52	253
0	77	female	152	42	18.17867036	18.18	diabetes mellitus	9	AVF	radiocephalic	10	senior	proximal anastomose	4	200	281	0.71	1.4	2	1.43	0	5	retrograding	16		Z		4	1.2	50.8	9.2	295	87.8	28.5	8.4		4.9	2.2	7.43	74	26	64.86	8.2	5.2	55	17	198	79
1	86	male	155.5	52.4	21.67057826	21.67	benign nephrosclerosis	2	AVF	radiocephalic	1	young	distal anastomose	3	200			1.1	3.6	3.27	0	6	retrograding	16	around stenosis and proximal anastomose	Z	compression	4	1.5	59.6	5.1	327	95	31.5	10.3	13.1	5.7	2.7	9.17	65.8	19.2	70.82	7	5.1	145	64	245	38.5	0.09
0	69	male	172	67.5	22.81638724	22.82	diabetes mellitus	1	AVF	radiocephalic	1	senior	distal anastomose	5	230	375	0.52	1.3	4	3.08	0	6	retrograding	16		Z		5	4.3	50.4	4.5	322	93	30.7	9.9	12	6.5	3.7	10.68	79	32.2	59.24	9	6	105	71	289	165	0.02
0	71	male	170	78.5	27.16262976	27.16	diabetes mellitus	8	AVF	elbow fistula	2	young	distal anastomose	4	220	404	0.64	1.2	4.4	3.67	0	5	fowarding	10		Z		4	2.2	52.3	8.8	374	104	31.3	11.7	21.2	6.9	3.7	10.67	43.6	13.5	69.04	8.4	4.1	133	36	307	13.1
0	65	male	163	80	30.1102789	30.11	diabetes mellitus	2	AVF	radiocephalic	3	young	proximal anastomose	5	200	641	0.54	0.9	2.4	2.67	0	5	retrograding	8		Z		4	3.3	49.4	10.3	310	103.4	34.4	11.2	15.1	7.3	4	10.73	63	25	60.32	9.3	4.7	143	65	362	31	0.66
0	55	male	163	61.5	23.1472769	23.15	diabetes mellitus	1	AVF	radiocephalic	1	young	proximal anastomose	1	200	300	0.48	1.1	2.3	2.09	0	5	retrograding			Z		4	1.4	44.8	7.6	377	99.1	32.8	12.4	15.4	7.1	3.2	7.69	58	21	63.79	8.2	4.8	118	60	202	45	0.04
0	79	male	160	53.8	21.015625	21.02	diabetes mellitus	1	AVF	radiocephalic	1	senior	proximal anastomose	3	200	312	0.77	0.6	2.3	3.83	1	4	retrograding	12		Z		4	2.7	40.5	5.4				13.2			3.6	11.97	95.7			7.8	7.2
0	60	male	172.5	67	22.51627809	22.52	diabetes mellitus	8	AVF	radiocephalic	8	senior	distal anastomose	5	250	662	0.52	0.8	2.4	3	0	5	retrograding	18		Z		4	2.8	52.8	4.8	323	94.7	31.3	10.1	9.4	6.2	3.2	12.31	55	18	67.27	9	4.7	134	50	275	46	0.64
0	77	male	159	64.4	25.47367588	25.47	diabetes mellitus	6	AVF	radiocephalic	3	senior	distal anastomose	5	180	360	0.65	1.1	2.8	2.55	1	5	fowarding	14		Z		4	3.6	52.3	4.3	323	105	35	11.3	5.1	5.8	3.4	9.12	55	18	67.27	8.1	5.4	203	97	213
0	82	male	163	62.2	23.41074184	23.41	diabetes mellitus	1	AVF	radiocephalic	1		proximal anastomose	3	150	176	0.82	0.6	3.9	6.5	0	5	retrograding			Z		4	2.1	44.6	7.3	403	99.3	31	12.5	16.1	7.1	3.5	6.93	66	28	57.58	8.4	5	320	51	243
0	78	male	163	73.7	27.73909443	27.74	glomerulonephritis	2	AVF	radiocephalic	2	young	proximal anastomose	1	230	269	1	1	1.7	1.7	0	5	retrograding	24		~		4	1.7		8.8	365	101	31.5	11.5	21.7	6.5	3.2	15.52	83.3	25.8	69.03	8	7.4	133	117	260	45	0.1
0	69	male	167	69.7	24.9919323	24.99	diabetes mellitus	6	AVF	radiocephalic	1	senior	distal anastomose	5	200	570	0.61	1.5	2	1.33	0	5	retrograding	18		Z		4	2.5	47.6	3.7	308	95.6	32.6	10.1	9	6.4	3.7	12.49	49	17	65.31	8.4	4.3	248	100	257	87	1.07
0	89	male	157.8	58.4	23.45302407	23.45	glomerulonephritis	3	AVF	radiocephalic	3	senior	proximal anastomose	5	200			0.8	2.2	2.75	0	5	retrograding	16		Z		4	1.6	44.3	5.5	330	99	32.7	10.8	25.5	5.7	3.1	12.38	52.4	15	71.37	8.9	4.8	271	64	250	61.7	0.5
1	69	male	172	64.8	21.90373175	21.9	glomerulonephritis	2	AVF	radiocephalic	2	senior	proximal anastomose	1	250	221	0.82	0.9	2.9	3.22	0	5	retrograding	16	around stenosis	Z	compression	4	2.1	49.4	6.6	418	91	28.9	12.1	14	6.6	4.1	16.23	72.8	21.2	70.88	9.2	4.3	127	90	308	11.7	0.03
0	80	female	146	47	22.04916495	22.05	diabetes mellitus	7	AVF	radiocephalic	7	young	proximal anastomose	3	150	688	0.51	1.1	1.8	1.64	0	5	retrograding			Z		4	1.4	50.4	5.4	437	98.5	31.2	13.6	15.3	6.8	3.6	7.95	50	11	78	9.3	5.1	121	43	241	184	0.07
0	63	male	165	70.2	25.78512397	25.79	diabetes mellitus	8	AVF	radiocephalic	6	young	proximal anastomose	4	300	310	0.55	0.7	2.5	3.57	0	5	retrograding	10		Z		4.5	2.9	47	7.7	313	94.2	30.7	9.6	15.8	6.1	3.3	10.07	43.1	8.8	79.58	9.2	3.8	35	28	205	118
0	77	female	158	43.2	17.30491908	17.3	glomerulonephritis	15	AVF	radiocephalic	15	senior	distal anastomose	4	200	164	0.69	1.2	2.9	2.42	0	5	retrograding	14		Z		4	2.7	58	5.5	421	95	28.3	11.9	10.1	5.8	3.7	8.59	60.4	17.8	70.53	8.1	6.7	206	49	393	91.9	0.04
0	66	male	158	52.5	21.03028361	21.03	unknown	8	AVF	radiocephalic	8	senior	distal anastomose	3	210	559	0.62	1.4	2.5	1.79	0	5	fowarding	14		Z		4	3.8	65	3.4	349	93	29.5	10.3	11.5	6.9	3.9	9.54	68.8	22.5	67.3	9.2	3.9	132	127	356	93.1	0.17
0	78	male	164	61.9	23.01457466	23.01	diabetes mellitus	2	AVF	radiocephalic	2	senior	proximal anastomose	5	200	249	0.69	0.7	1.7	2.43	0	5	retrograding	20		Z		4	0.1	39.6	6.2				10.1			3.5	8.96	43.3			8.5	3.9
0	73	male	170	55.6	19.23875433	19.24	diabetes mellitus	1	AVF	radiocephalic	1	senior	proximal anastomose	1	200	112	1	1	1.7	1.7	0	5	retrograding	14		Z		3.5	3.4	52.6	8	317	95	28.4	9	17.9	6.4	3.1	6.96	55.4	23.1	58.3	7.7	4.6	280	30	199	62.7	0.34
0	54	male	171	76	25.99090318	25.99	diabetes mellitus	12	AVF	radiocephalic	7	senior	proximal anastomose	4	250	177	0.73	1.1	1.9	1.73	0	5	retrograding	16		Z		4	3	40.6	8.3	427	85	26	11.1		6.2	3.8	13	91.9	30.7	66.59	6.9	5.2	134	25	314	25.3	0.03
0	52	male	166	79.5	28.85034112	28.85	diabetes mellitus	2	AVF	radiocephalic	2	young	proximal anastomose	4	180	363	0.63	1.4	2.2	1.57	0	5	retrograding	22		Z		4	3.6	46.9	7.1	399	84	27.1	10.8	16.1	7.1	3.9	10.94	77	33	57.14	8	5.9	344	31	258	29
0	81	male	147.8	43	19.68428242	19.68	diabetes mellitus	2	AVF	radiocephalic	2	young	proximal anastomose	4	150	514	0.71	1.6	2.5	1.56	0	5	retrograding	22		Z		4	1.6	50.7	6.3	332	97.6	30.7	10.2	20.6	7.2	3.6	8.56	61	18	70.49	8.3	5.6	161	59	181	203
0	44	female	162	85	32.38835543	32.39	diabetes mellitus	5	AVF	radiocephalic	1	senior	proximal anastomose	5	250	122	0.65	0.1	1.8	18	0	4	retrograding	24		Z		4	4.5	44.8	6.5				10.3			3.6	17.09	92.4			8	7.9
0	77	female	148	40	18.26150475	18.26	IgA nephritis	3	AVF	radiocephalic	3	senior	proximal anastomose	1	170	221	0.55	0.1	3.7	37	0	5	retrograding	10		Z		4	1.1	57.5	5.3	287	108.4	34.8	10	11.7	6.5	3.5	8.25	55.5	11.6	79.1	8.6	5.9	90	53	225	96.8	0.1
0	81	male	165.4	61.8	22.59006417	22.59	diabetes mellitus	16	AVF	ulnobasilic	1	young	proximal anastomose	5	200	276	0.75	1.1	2.5	2.27	0	5	retrograding	24		Z		4	2.1	45.8	7.3	437		29.3	12.8	16.2	7.1	3.6	12.63	54	20	62.96	9.5	4.8	172	72	191
0	87	male	154	43	18.13121943	18.13	unknown	1	AVF	radiocephalic	1	young	proximal anastomose	1	150	272	0.59	1.1	2.2	2	0	5	retrograding	20		Z		4	2.1		6.5	403	94	29.8	12	22.4	6.2	2.9	8.25	61.1	17.1	72.01	8.1	4		24	212	136	0.29
0	86	male	160	46.7	18.2421875	18.24	unknown	5	AVF	elbow fistula	5	young	distal anastomose	5	200			1.7	3.4	2	0	6	fowarding	30		~		4	1.7	63.1	8.4	419	88	27	11.3	27.5	6.2	2.9	9.07	52	14	73.08	8.5	4.4		32	258	31	1.91
0	77	male	158	50	20.02884153	20.03	diabetes mellitus	2	AVF	radiocephalic	2	young	proximal anastomose	4	220	365	0.6	1.3	2.4	1.85	0	5	retrograding	12		Z		4	3.1	45.4	6.1	409	94.4	31.4	12.8	19.6	6.4	3.3	9.46	66	19	71.21	7.6	6.2	156	58	237	92	0.02
0	86	female	141	44	22.13168352	22.13	unknown	1	AVF	radiocephalic	1	young	proximal anastomose	1	120	220	0.8	1.3	2.6	2	0	5	retrograding	10		Z		3.5	1		3.9	362	80.8	25.4	9.2	14.5	6	3.1	5.57	71	36	49.3	7.8	4.5					0.03
0	58	male	170.7	67	22.99364174	22.99	glomerulonephritis	2	AVF	radiocephalic	2	young	proximal anastomose	1	240	555	0.48	1.4	2.4	1.71	0	5	retrograding	26		Z		4	2.8	41.7	6.3	336	102.8	34.4	11.5	23.1	7.4	4.1	14.22	63	18	71.43	8.7	4.6	82	80	261	195	0.38
0	77	male	168	57.8	20.47902494	20.48	IgA nephritis	12	AVF	radiocephalic	3	young	distal anastomose	5	200			0.6	2.3	3.83	0	5	retrograding	14		Z		4	1.9	60.5	4	296	103	34.8	10.3	11.9	6.3	3.7	12	64.6			7.4	4.7	255	47	252	51.9	0.06
0	91	male	160	66.9	26.1328125	26.13	diabetes mellitus	2	AVF	radiocephalic	2	senior	proximal anastomose	3	220	167	0.92	1	3.2	3.2	0	5	retrograding	18		Z		4	2.5	40.3	4.4	345	97	29.3	10.1	13.8	5.8	3.1	11.37	46.8	15.9	66.03	8.1	4		70	263	63.4	0.27
0	70	male	165	78.7	28.90725436	28.91	PKD	3	AVF	radiocephalic	3	young	proximal anastomose	3	250	1080	0.45	1.2	3.5	2.92	0	5	retrograding	24		Z		4.5	3.7	50.5	8.8				10.8			3.4	10.27	46.4			8.4	4.7		37	334	16
0	85	male	174	66	21.79944511	21.8	diabetes mellitus	2	AVF	radiocephalic	2	young	proximal anastomose	4	150	131	0.83	1.3	2.4	1.85	0	6	retrograding			Z		4	1.5	45.1	4.6	299	108.7	35.8	10.7	7.9	5.4	3.1	5.98	58	24	58.62	7.9	3.6	150	56	181
0	63	male	191	82.5	22.61451166	22.61	diabetes mellitus	5	AVF	radiocephalic	5	young	proximal anastomose	5	210			0.8	2.2	2.75	0	5	retrograding	16		Z		5	3.5	56.1	7.9	379	97.9	31.9	12.1	14.8	6.8	3.6	11.91	72	31	56.94	7.8	6.7	185	38	237		0.11
0	67	female	151	37	16.22735845	16.23	benign nephrosclerosis	7	AVF	radiocephalic	4	senior	distal anastomose	5	200	171	0.74	1.8	2.2	1.22	0	5	retrograding	18		Z		4	1	39.8	4.8	344	99	29.7	10.2	42.3	6	3.3	10.1	51	8.8	82.75	8.5	6	84	40	339	17.2	0.01
1	51	male	155	63.5	26.43080125	26.43	diabetes mellitus	11	AVF	radiocephalic		young	proximal anastomose	5	200			0.6	3	5	0	5	retrograding	24	arterial	Z	compression	4	3.4		6	330	95	31.5	10.4	19	6.9	3.6	14.47	74.6	20.4	72.65	7.3	7	325	43	248	82.6	0.2
0	82	male	155.2	47.5	19.72014826	19.72	diabetes mellitus	3	AVF	radiocephalic	6	young	distal anastomose	5	200	292	0.54	0.5	3.2	6.4	0	5	retrograding	18		Z		4	1.2	54.1	6	281	101.7	34.1	9.6	17.7	7.2	3.4	7.46	42	9	78.57	7.9	3.3	307	64	200	42	0.06
0	82	male	158.5	43.7	17.39493875	17.39	benign nephrosclerosis	9	AVF	radiocephalic	9	young	distal anastomose	1	260	1201	0.62	1.3	2.5	1.92	0	5	fowarding	18		Z		4	1.8	50	5.4	315	94.9	30.5	9.6	23.7	6.4	3.6	8.7	58.2	9.8	83.16	8.2	3.5		51	235	55.5	0.68
0	79	male	165	54.7	20.09182736	20.09	diabetes mellitus	5	AVF	radiocephalic	5	young	distal anastomose	4	180	237	0.68	0.8	2	2.5	0	5	retrograding	14		Z		4	2.9	46.8	7.5	353	102.6	33.6	11.9	19.4	6.6	3.3	10.36	57	20	64.91	7.1	4.8		78	233	42	0.2
0	82	male	163	62.2	23.41074184	23.41	diabetes mellitus	2	AVF	radiocephalic	2	young	proximal anastomose	4	150	506	0.58	1.2	2.5	2.08	0	5	retrograding	14		Z		4	2.2	44.1	6.7	384	97.1	30.5	11.7	13.1	6.9	3.6	6.68	69	31	55.07	7.8	4.5	218	50	223
0	64	male	176	60.5	19.53125	19.53	unknown	22	AVF	radiocephalic	7	young	distal anastomose	1	300	255	0.57	1.3	2.1	1.62	0	5	retrograding	12		Z		4	2.5	50	6.3	413	92.3	29.3	12.2	28.4	6.2	3.7	11.86	59.6	11.8	80.2	9.6	6.2	302	47	335	14.4	0.07
0	77	male	170	56.3	19.48096886	19.48	unknown	9	AVF	radiocephalic	8	senior	proximal anastomose	4	200	290	0.5	1	2.5	2.5	0	5	retrograding	14		Z		4	2.8	47.2	5.1	430	93.7	30.4	13.1	14	6.9	3.4	9.62	68	19	72.06	8.7	5.7	142	131	318	62	0.01
0	89	male	151	51.6	22.63058638	22.63	diabetes mellitus	11	AVF	radiocephalic		young	distal anastomose	4	230	156	0.92	1.6	3.2	2	0	5	retrograding	26		Z		4	2.3		5.2	360	100	31.9	11.5	14.1	6.9	3.2	8.42	52.3	12.3	76.48	8.3	4.9	332	86	189	119	0.22
0	76	male	163	53.7	20.21152471	20.21	diabetes mellitus	7	AVF	radiocephalic	7		proximal anastomose	5	150	210	0.79	1.2	1.9	1.58	0	5	retrograding	10		Z		4	1.8	54	5.5	364	94.8	31	11.3	21	7.7	3.8	11.72	94	23	75.53	8.4	3.7	80	78	271	90
1	78	male	160.6	45.3	17.56334046	17.56	diabetes mellitus	3	AVF	radiocephalic	3	young	proximal anastomose	1	150	29	1	0.1	2.2	22	0	5	retrograding	24	around stenosis	Z	compression	4	1.3	47.3	7.1	310	100.3	32.3	10	17	6.3	2.6	8.33	30	10	66.67	9	3.4	38	50	164	340	0.86
0	59	male	171	66	22.5710475	22.57	diabetes mellitus	1	AVF	radiocephalic	1	young	distal anastomose	4	200	173	0.73	1.4	2.8	2	0	6	retrograding	30		Z		4	1.8	39.6	5.4	329	100.6	32	10.5	24.4	7.1	3.6	9.65	53	20	62.26	8.5	5.3		51	250	51	0.21
0	66	male	162	51.5	19.623533	19.62	diabetes mellitus	5	AVF	radiocephalic	5	senior	proximal anastomose	5	220	321	0.59	0.8	2.1	2.63	0	5	retrograding	18		Z		4	2.9		4.8	340	97	30.3	10.3	23	6	3.5	9.8	42.8	11.5	73.13	8.3	5.2		29	213	42.8	0.17
0	57	male	171	74	25.30693205	25.31	diabetes mellitus	24	AVF	radiocephalic		young	proximal anastomose	5	220	208	0.75	0.3	2.6	8.67	0	5	retrograding	24		Z		4	3.3	48	7.1	276	90.7	29.6	8.2	28.9	6.7	3.5	11.77	56	22	60.71	8	5.6	597				0.9
0	72	male	162	62.7	23.89117513	23.89	PKD	11	AVF	radiocephalic	11	senior	distal anastomose	5	200	403	0.67	1.8	4.2	2.33	0	5	retrograding	20		Z		4	1.9	46.8	3.7	376	92.3	30.7	11.5	14.4	5.8	3.2	10.38	49	13	73.47	7.6	3.3	11	61	277	206	1.69
0	69	male	160	61.5	24.0234375	24.02	unknown	5	AVF	radiocephalic	2	young	distal anastomose	1	250	605	0.54	0.8	2.9	3.63	0	5	retrograding	24		~		4	2.8		5.8	341	101	32.8	11.2	17.4	6.4	3.4	12.39	80	24	70	9	3.1		100	345	82.1	0.05
0	78	male	164	64.2	23.8697204	23.87	diabetes mellitus	18	AVF	radiocephalic	10	senior	distal anastomose	5	220			1	3.7	3.7	1	5	retrograding	20		Z		4	2.5	44.3	3.8	388	93	29.1	11.3	14.7	6.9	3.7	9.47	57	17.5	69.3	9.1	6.1	208	59	249	23.2	0.11
0	77	male	163	63.7	23.97530957	23.98	diabetes mellitus	1	AVF	radiocephalic	1	young	proximal anastomose	1	100	149	0.97	0.8	2.5	3.13	0	5	retrograding	30		Z		3	1.4	50	5	340	95.3	30.3	10.3		5.9	3.1	6.63	70			8.1	6.4	205	36	238	31
0	81	male	160	66	25.78125	25.78	diabetes mellitus	11	AVF	radiocephalic		senior	distal anastomose	5	200			0.8	2.4	3	0	5	retrograding	30		~		4	2.6	53.3	3.7	322	98	30.7	9.9	16.2	5.6	3.3	12.58	65	23	64.62	7.1	6.8	253	54	251	35	0.06
1	88	male	168	55	19.48696145	19.49	diabetes mellitus	3	AVF	radiocephalic	2	senior	proximal anastomose	3	220	186	0.73	1	3.1	3.1	1	4	retrograding	20	around stenosis	~	compression	4	2	46	5.1	346	102.6	32.1	11.1	14.2	6.2	3.4	9.97	78.1	25.5	67.35	8.3	5.6	189	75	240	68.6	0.2
0	68	male	155	58.2	24.22476587	24.22	glomerulonephritis	3	AVF	radiocephalic	3	young	distal anastomose	5	250	677	0.5	1.1	2.6	2.36	0	5	retrograding	16		Z		4	1	52.7	5.8	350	92.6	29.7	10.4	14.8	6.5	3.7	7.75	71.4	16.8	76.47	9.1	5.9	112	75	245	71.5	0.1
0	89	male	163	53	19.94805977	19.95	benign nephrosclerosis	1	AVF	radiocephalic	1	senior	proximal anastomose	1	150	162	0.58	1.8	3.1	1.72	0	5	retrograding	24		~		4	1.6		7.8	383	97	30.8	11.8	14.7	7.1	3.3	10.27	76.6	25	67.36	8.4	7	74	108	224	104	0.06
0	74	male	165	62	22.77318641	22.77	diabetes mellitus	6	AVF	radiocephalic	6	young	proximal anastomose	4	180	337	0.5	0.8	3.4	4.25	0	5	retrograding	14		Z		4	1.9	49.5	4.4	308	102.6	32.1	9.9	18.2	6.9	3.4	9.54	69	27	60.87	8.6	5.4		46	200		0.14
0	48	male	176	80.5	25.98786157	25.99	IgA nephritis	28	AVF	ulnobasilic	1	young	distal anastomose	3	200	352	0.51	1.3	1.7	1.31	0	5	retrograding	18		Z		4	3.7	45.2	6.4	337	97.9	32.6	11	15.6	6.1	3.6	14.8	73	26	64.38	8.1	6.4	358	61	276		0.48
0	82	male	160	57	22.265625	22.27	glomerulonephritis	4	AVF	radiocephalic	2	senior	distal anastomose	5	200	406	0.63	0.7	2.8	4	0	5	retrograding	30		Z		4	0.8	55.3	7.8	289	101.7	34.3	9.9	14	7.1	3.4	7.24	48	13	72.92	8.2	4.1	236	81	215	113	0.28
0	84	male	157	53.5	21.70473447	21.7	diabetes mellitus	5	AVF	radiocephalic	4	senior	distal anastomose	1	250			0.1	2.5	25	1	4	retrograding			Z		4	0.2	53.7	10.6	199	95	32.1	6.4	0.7	6.4	3.2	7.92	59	18	69.49	8.6	4	33	142	165	343	1.66
0	77	male	165	61	22.40587695	22.41	unknown	5	AVF	radiocephalic	4	senior	distal anastomose	4	220	624	0.7	0.9	2.9	3.22	0	6	retrograding	40		Z		4	2.9	46.7	6.5	274	106	36.6	10	12	6.1	3.4	6.99	64	18	71.88	7.5	3.8	139	93	182	228	0.12
0	70	male	162	67.4	25.68206066	25.68	diabetes mellitus	1	AVF	radiocephalic	1	senior	distal anastomose	2	150	183	0.48	1.2	2.5	2.08	0	5	retrograding	18		Z		4	2.5	55.9	4.4	345	89.6	29.6	10.2	14.2	6.2	3.8	8.86	58	25	56.9	8.1	4.4	188	109	203	186	0.08
0	77	male	149	47.2	21.26030359	21.26	benign nephrosclerosis	5	AVF	elbow fistula	4	senior	distal anastomose	4	150	1666	0.5	1.2	4.1	3.42	0	5	fowarding	6		Z		4	1.5	58	3.9	380	90.3	29.9	11.4	24.9	6.1	3.6	10.15	59	13	77.97	9.3	5.2	221	98	289	24	0.01
0	66	male	170.5	90	30.95948607	30.96	unknown	4	AVF	radiocephalic	4	senior	proximal anastomose	1	300	380	0.83	0.7	3	4.29	0	5	retrograding	24		Z		4	3	52.1	6.8	323	95.4	30.7	9.9	22.7	6.8	3.3	12.01	59.2	18	69.59	8.6	6	195	67	414	20.1	0.3
0	72	male	177	57	18.19400555	18.19	diabetes mellitus	1	AVF	radiocephalic	1	young	distal anastomose	1	240	553	0.58	0.8	2.8	3.5	0	5	fowarding	28		Z		4	0.5	45.3	4.1	362	92.9	30.7	11.1	20	6.5	3.2	5.22	44	13	70.45	8	3.4	98	78	220	161	0.04
0	89	male	166	52	18.87066338	18.87	benign nephrosclerosis	3	AVF	radiocephalic	3	young	distal anastomose	2	200	440	0.66	0.9	2.5	2.78	0	5	fowarding	14		Z		4	1.6	45	3.7	334	103.5	33.8	11.3	20.8	6.6	3.2	7.23	54	16	70.37	8.2	4.4		49	289	69	0.06
0	73	female	152	59.9	25.92624654	25.93	diabetes mellitus	12	AVF	radiocephalic	2	young	distal anastomose	2	210	411	0.77	1	3.2	3.2	0	5	fowarding	14		Z		4	3.2	54.4	3.8				11.6			3.8	12.95	80.6			9.3	5.1
0	80	male	152.7	48.5	20.80001578	20.8	diabetes mellitus	1	AVF	radiocephalic	1	young	proximal anastomose	3	100	92	1	1.2	1.6	1.33	0	5	retrograding	30		~		3	1.4	37.5	3.8	333	97.5	32.4	10.9	13.1	6.8	3.7	6.61	51	27	47.06	8.3	4.4	280	79	188	86	0.04
0	79	male	160	56	21.875	21.88	diabetes mellitus	2	AVF	radiocephalic	1	young	proximal anastomose	3	200	276	0.71	0.6	2.3	3.83	1	4	retrograding	12		Z		4	2.9	43	7.1	311	101	32.2	10	15.2	5.9	3.4	10.96	84.9	33.7	60.31	8.6	5					0.54
0	68	male	170	89	30.79584775	30.8	diabetes mellitus	4	AVF	radiocephalic	4	young	proximal anastomose	1	250	629	0.51	1.5	3.1	2.07	0	5	retrograding	24		Z		4	3.1	55.6	6.2	328	89.8	29.7	9.7	14.5	7.3	3.5	6.99	82	28	65.85	9.6	5.7	180	48	288	196	1.16
0	63	male	179	71.2	22.22152867	22.22	IgA nephritis	15	AVF	radiocephalic	15	senior	distal anastomose	5	270			1.3	1.7	1.31	0	5	fowarding	18		Z		4	3.3	48.6	8.6				11.5			4	13.44	43.9			8.7	4.8	271
1	53	male	168	72	25.51020408	25.51	unknown	5	AVF	radiocephalic	3	young	distal anastomose	1	200	437	0.75	0.69			0	5	retrograding	24	around stenosis	Z	compression	5	6.3	52.6	6.2				11.1			3.3	15.67	97.7			8	7.5
0	85	male	162	64.8	24.69135802	24.69	diabetes mellitus	5	AVF	radiocephalic	5	young	proximal anastomose	4	200	624	0.58	1.6	2.5	1.56	0	5	retrograding	24		Z		3.5	3.1	45.4	5.7	319	101	33.2	10.6	14.3	6.5	3.9	9.4	73.6	29	60.6	8.8	4.6
0	67	male	164.5	85.5	31.59616042	31.6	diabetes mellitus	1	AVF	radiocephalic	1	young	proximal anastomose	1	200	373	0.55	1.5	2.7	1.8	0	5	retrograding	22		Z		4	4	50.4	6.8	407	86.6	28.3	11.5	17.5	6.3	3.3	11.35	97	40	58.76	7.7	6.7	124	58	251	78	0.09
0	52	male	177	71.1	22.69462798	22.69	diabetes mellitus	2	AVF	radiocephalic	2	senior	proximal anastomose	5	230	229	0.64	1.2	3.4	2.83	0	5	retrograding	18		Z		4	2.8	44.9	5.4	368	95	30.7	11.3	21.6	6	3.9	10.46	83	29.5	64.46	8.3	6.4	176	92	336	14.8	0.01
0	77	male	168	57.8	20.47902494	20.48	IgA nephritis	12	AVF	radiocephalic	3	young	proximal anastomose	5	200	38	1	1	2.4	2.4	0	5	retrograding	24		Z		4	1.4	59.3	4	298	105	35.6	10.6	11.5	6.1	3.6	11.79	65.1	17.8	72.66	7.4	4	191	66	247	64.1	0.13
0	71	male	162	56.1	21.37631459	21.38	benign nephrosclerosis	8	AVF	radiocephalic	2	young	distal anastomose	5	200	374	0.62	1.5	2.7	1.8	0	5	retrograding	30		Z		4	2.7	60.1	3.7	294	101	34.4	10.1	10	4.6	2.7	9.81	37.3	13.6	63.54	7	4.4	94	52	152	59.6	0.02
0	79	male	160	51.9	20.2734375	20.27	diabetes mellitus	6	AVF	radiocephalic	6	young	distal anastomose	5	180	142	0.8	1.5	2.4	1.6	0	5	retrograding	30		Z		4	1.9	59.6	5.8	360	96.4	31.2	11.2	15.6	7.3	2.9	6.67	57	23	59.65	8.3	5.3	261	46	190	59	2.47
0	69	male	173	79.2	26.46262822	26.46	diabetes mellitus	10	AVF	elbow fistula	6	young	distal anastomose	5	230	1158	0.6	1.2	3.1	2.58	0	5	fowarding	16		Z		4	2.9	52.5	6.3	358	94.5	30.8	11	18.6	7.5	3.8	11.79	64	20	68.75	9.5	4.5	174	70	295	28	0.08
0	66	male	158	52.5	21.03028361	21.03	benign nephrosclerosis	7	AVF	radiocephalic	1	young	distal anastomose	4	220	54	1	1.8	3.3	1.83	1	4	retrograding	20		Z		4	3.5	59.2	4.9	397	95	30.2	12	11.4	6.7	3.6	12.96	85	25.2	70.35	7.7	6.8	279	44	311	35.9	0.58
0	59	female	155	59.1	24.59937565	24.6	benign nephrosclerosis	1	AVF	radiocephalic	1	senior	distal anastomose	1	150	425	0.51	1	3.1	3.1	0	5	retrograding	24		Z		4	1.7	44	4.5	395	86.3	26.9	10.6	17.7	6.6	3.8	12.26	82	30	63.41	8.3	4.1	106	46	272	59	0.02
0	54	male	166	72.5	26.31005952	26.31	diabetes mellitus	7	AVF	radiocephalic	7	young	distal anastomose	3	230	236	0.58	1	2.1	2.1	0	5	retrograding	30		~		4	3.5		5.8	351	83.2	25.4	8.9	30.6	6	3.2	12.9	67.7			6.2	7.1		18	322	8.9
0	67	female	151	37	16.22735845	16.23	benign nephrosclerosis	7	AVF	radiocephalic	4	senior	proximal anastomose	5	200	151	0.76	1.4	2.3	1.64	0	5	retrograding	24		Z		4	0.7	39.8	6				9.9			3.2	9.88	60.5			7.1	8.5	774
0	44	female	162	85	32.38835543	32.39	diabetes mellitus	3	AVF	radiocephalic	1	senior	proximal anastomose	5	250	69.5	0.73	0.8	2.5	3.13	1	4	retrograding	10		Z		5	4	44.3	10.2	315	95	30.8	9.7	34.7	7.1	3.6	13.94	86.9	39.3	54.78	8.1	6.7		61	218	93.3	1.8
0	74	male	167	55.8	20.00788841	20.01	IgA nephritis	1	AVF	radiocephalic	1	young	proximal anastomose	1	200	192	0.6	2	2.8	1.4	0	5	retrograding	16		Z		3.5	2.3		5.4	406	90	30	12.2	20.7	8	3.2	8.36	91.4	37.9	58.53	8	5.9	86	113	308	154	0.11
0	68	male	167	63.4	22.73297716	22.73	diabetes mellitus	18	AVF	radiocephalic	5	young	proximal anastomose	5	300	365	0.68	1	2.8	2.8	0	5	retrograding	24		Z		4	1.9	52.1	7.3	373	87.9	28	10.6	14.7	7.2	3.3	8.98	38	8.5	77.63	9.3	3.7	130	36	270	60.1	2.07
0	90	female	157	40.5	16.43068684	16.43	glomerulonephritis	4	AVF	radiocephalic	5	young	distal anastomose	5	210	851	0.37	1	2.8	2.8	0	5	fowarding	14		Z		3.5	0.9	56.9	4.9	325	99.1	32.5	10.6	20	6.2	3.9	7.24	34	7	79.41	6.5	2.7	174	53	151	131	0.03
0	73	male	162	56.2	21.41441853	21.41	benign nephrosclerosis	7	AVF	radiocephalic	7	young	distal anastomose	1	200	846	0.46	1	3.1	3.1	0	5	fowarding	22		Z		4	1.9		4.9	360	101	31.4	11.3	18.7	6.3	3.6	14.67	56.3	15.6	72.29	7.9	4.6	119	35	259	51.7
0	87	male	160	53.5	20.8984375	20.9	unknown	2	AVF	radiocephalic	2	young	distal anastomose	2	230	322	0.58	1.5	2.8	1.87	0	5	retrograding	30		Z		3.5	2.9	53.4	6	354	94.8	31.7	11.2	14.7	6.5	2.9	6.79	39	12	69.23	8.3	4.1	171	50	217	84	0.21
0	89	male	157.8	59.1	23.73413909	23.73	benign nephrosclerosis	3	AVF	radiocephalic	3	young	proximal anastomose	5	160	173	0.76	0.6	2.5	4.17	0	5	retrograding	10		Z		4	1.7	43.1	6.3	353	100	32.6	11.5	27.8	6.6	3.7	12.12	64.1	20.5	68.02	8.9	5.3	248	127	285	51.8	0.4
0	81	female	158	43.2	17.30491908	17.3	unknown	5	AVF	elbow fistula	4	senior	proximal anastomose	1	150	224	0.57	0.6	2.5	4.17	1	5	retrograding	20		~		4	1.4	57	6.5	411	99.3	32.8	13.5		6.4	3.4	7.74	83	44	46.99	7.5	6.5	100	40	216	78
0	63	male	168	72	25.51020408	25.51	PKD	4	AVF	radiocephalic	8	young	proximal anastomose	3	220	230	0.7	0.6	2.8	4.67	0	5	retrograding	24		Z		4	2.7	41.1	5.6	423	94.1	25.6	10.8	18.3	6.3	3.8	15.57	82	31	62.2	7.9	8.4	166	24	309	9	0.05
0	74	male	158.5	52.9	21.05703112	21.06	benign nephrosclerosis	5	AVF	ulnobasilic	2	young	proximal anastomose	3	200	127	0.7	0.8	2.8	3.5	0	5	retrograding	18		Z		4	2.9		4.1	379	95	32.2	12.2	11.7	6.2	3.6	16.25	83.7	25.9	69.06	8.1	8	231	109	249	39.2	0.03
0	86	male	155.5	52.4	21.67057826	21.67	benign nephrosclerosis	2	AVF	radiocephalic	1	young	proximal anastomose	4	200	459	0.63	0.6	3	5	0	6	retrograding	12		Z		4	1.9		4.1	314	102	33.8	10.6	13.6	5.5	3	8.94	61	18.1	70.33	8.1	6.3	90	59	252	48.2	0.03
0	64	male	168	64.4	22.81746032	22.82	glomerulonephritis	9	AVF	radiocephalic	9	young	distal anastomose	5	260	212	0.68	0.7	2.7	3.86	0	5	retrograding	24		Z		4	3.5	43	5.3	336	102	33	11.1	16.9	6.4	3.7	16.13	48.6	24.6	49.38	9	6.3	92	96	254	79.3	0.04
0	50	male	173	88.8	29.67021952	29.67	diabetes mellitus	3	AVF	radiocephalic	3	senior	proximal anastomose	5	250	299	0.62	1.1	1.3	1.18	0	5	retrograding	24		~		4	4.1	37.2	11	417	92.6	32.4	13.5	30.5	7.2	4.4		51.2
0	77	female	161	54.7	21.10258092	21.1	benign nephrosclerosis	16	AVF	radiocephalic	14	young	distal anastomose	3	200	604	0.57	0.3	1.8	6	0	5	fowarding	20		Z		4	1.9	49.7	5.7	405	90.9	29.1	11.8	20	6.6	3.9	12.09	56	15	73.21	8.5	4.8	186	48	261
0	86	male	150	43	19.11111111	19.11	glomerulonephritis	5	AVF	radiocephalic	5	young	distal anastomose	1	200	480	0.74	1.2	1.8	1.5	0	5	retrograding	20		Z		3.5	1.1	55.1	6.2	283	95.7	31.7	9	28.9	6.8	3.7	8.91	44	13	70.45	9.3	4.9	163	47	232	140	0.27
0	88	male	161	51	19.67516685	19.68	diabetes mellitus	5	AVF	radiocephalic	4	young	proximal anastomose	2	180	229	0.67	1.4	2.8	2	0	5	retrograding	24		Z		4	2.2		6.4	303	94	27.1	8.2	19.4	6.5	2.8	9.08	63.5	21.8	65.67	7.5	3.5	236	13	197	23.9	1.54
0	54	male	171	76	25.99090318	25.99	diabetes mellitus	13	AVF	radiocephalic	7	senior	proximal anastomose	5	250	159	0.59	0.9	2.4	2.67	0	5	retrograding	16		Z		4	2.7	41.7	11	427	83.3	26.6	11.3	37.4	6.2	3.7	12.63	69.9	23.2	66.81	9.3	4.7		28	321	17.6
0	77	male	162	59.3	22.59564091	22.6	diabetes mellitus	7	AVF	radiocephalic	7	senior	proximal anastomose	2	200	76	0.61	0.1	3.1	31	0	5	retrograding	14		Z		4	2.3	49.9	5.9	343		30.7	10.5	13.4	6.5	3.1	10.9	88	27	69.32	10	6.1	276	62	271	88	0.71
0	52	male	155	63.5	26.43080125	26.43	diabetes mellitus	11	AVF	radiocephalic		young	proximal anastomose	5	200	261	0.53	0.7	2.7	3.86	0	5	retrograding	24		Z		4	2.6		7	307	93	31.6	9.7	19.6	7.1	3.7	13.14	72.8	20.3	72.12	7.9	5.7	234	48	275	131	0.38
0	81	male	165	58.8	21.59779614	21.6	diabetes mellitus	17	AVF	ulnobasilic	1	young	proximal anastomose	5	200	239	0.74	1.1	2.5	2.27	0	5	retrograding	24		Z		4	2.2	43.6	6.1	352	89.5	29	10.2	18.7	6.6	3.3	10.23	59	22	62.71	9.3	4.1	114	36	185	104
0	55	male	163	61.5	23.1472769	23.15	diabetes mellitus	1	AVF	radiocephalic	1	young	proximal anastomose	2	200	309	0.42	0.7	2.5	3.57	0	5	retrograding	20		Z		4	1.5	42.9	8.5	363	98	32.8	11.9	14.6	6.8	3.2	7.49	53	20	62.26	8.4	4.2	168	70	194	47	0.02
0	69	male	172	70.9	23.96565711	23.97	diabetes mellitus	2	AVF	radiocephalic	2	young	proximal anastomose	5	250	296	0.61	1.5	2.6	1.73	0	5	retrograding	30		Z		5	4.1	50.5	3.7				11.7			3.9	11.55	93.6			8.5	5.3
0	66	female	148.9	56.8	25.61880926	25.62	diabetes mellitus	7	AVF	radiocephalic		young	proximal anastomose	5	200	299	0.72	0.5	1.8	3.6	0	5	retrograding	24		Z		3.5	2.6	47.9	11.7	350	100.3	30.9	10.8	44.2		3.5	8.01	78.8	28.2	64.21	8.3	7.1	992	30	238		0.8
0	65	male	163	76	28.60476495	28.6	diabetes mellitus	3	AVF	radiocephalic	3	young	proximal anastomose	5	200	607	0.51	0.9	2.9	3.22	0	5	retrograding	16		Z		4	3.3	48.9	6.6	330	97.2	33.1	10.9	10.8	6.8	3.5	8.61	41	16	60.98	8	6.2	218	56	277	64	1.1
0	49	male	163	50	18.81892431	18.82	glomerulonephritis	6	AVF	radiocephalic	4	senior	proximal anastomose	1	200	493	0.52	0.1	1.4	14	0	5	retrograding	24		Z		4	2.8	42.1	2.8	362	98	32	11.6	19.4	6.8	4.1	15.18	87	25	71.26	8.3	5.9	191	111	225	122	0.02
0	62	male	165	57	20.93663912	20.94	diabetes mellitus	8	AVF	radiocephalic	8	young	distal anastomose	2	300	2403	0.4	1.1	2.5	2.27	0	5	fowarding	26		Z		4.5	3.5	58.4	7.2	434	98	30.6	13.3	17.8	6.8	3.5	6.69	40.3	14.8	63.28	9	6.1	344	52	321	122	1.74
0	72	male		58.5			benign nephrosclerosis	25	AVF	radiocephalic	25	senior	distal anastomose	1	200	678	0.54	0.5	1.8	3.6	0	5	retrograding	16		Z		4	1.8		3.5	372	95	29	10.8	21.6	6.1		11.69	58.3			7.7	6	102	34	228	25.2
0	89	male	151	50.8	22.27972457	22.28	diabetes mellitus	11	AVF	radiocephalic		senior	proximal anastomose	4	230	262	0.73	1.1	2.5	2.27	0	5	retrograding	30		Z		4	2.1		5.7	355	97	31.5	11.2	16.5	6.6	3.1	9.75	58.8	13.1	77.72	7.2	4.9	117	72	201	97	0.47
0	68	male	168	56.6	20.05385488	20.05	PKD	25	AVF	radiocephalic	10	senior	proximal anastomose	5	250	347.9	0.8	1.4	2.4	1.71	0	5	retrograding	30		Z		4.5	4.6	50.6	4.2				11.8			3.5	9.15	74.6			8.7	7	126
0	91	male	160	67.7	26.4453125	26.45	diabetes mellitus	3	AVF	radiocephalic	3	young	proximal anastomose	5	220	325	0.72	1.7	2.1	1.24	0	5	retrograding	30		Z		4	2.9	45.7	4.6	355	99	29.6	10.5	16	6.3	3.4	10.68	47.7	13.7	71.28	8.2	3.8	160	79	258	154	0.29
0	73	male	168	54.6	19.3452381	19.35	benign nephrosclerosis	9	AVF	radiocephalic	1	young	distal anastomose	3	260	877	0.5	1.5	2.2	1.47	0	5	fowarding	30		Z		4	2.8	51	5.8				10.8			3.3	9.76	72.8			8.1	6.2
0	77	female	148	41.2	18.80934989	18.81	IgA nephritis	3	AVF	radiocephalic	3	young	proximal anastomose	2	170	241	0.58	1.4	3.5	2.5	0	5	retrograding	18		Z		4	1.3	58.7	6.7	303	109.9	35	10.6	12	7	3.9	8.07	55.9	13.3	76.21	9	4	59	73	239	132	0.03
0	78	male					benign nephrosclerosis	1	AVF	radiocephalic	1	senior	proximal anastomose	1		207	0.52	1	4	4	0	5	retrograding	8		Z					3.8	340	90.3	29.7	10.1	10.2	6	3.9	5.76	98.1			8.6	4.9		65	268	261.7
0	63	male	165	70.5	25.8953168	25.9	diabetes mellitus	8	AVF	radiocephalic	6	young	proximal anastomose	5	300	456	0.4	0.8	2.7	3.38	0	5	retrograding	24		Z		4.5	2.8	46.2	6	324	90.4	29.6	9.6	17.1		3.3	10.75	55.4	12.1	78.16	7.9	3.6	96	63	214	114	0.3
0	76	male	163	52.3	19.68459483	19.68	diabetes mellitus	7	AVF	radiocephalic	7	senior	proximal anastomose	5	150	125	0.8	1.3	2.4	1.85	0	5	retrograding	20		Z		4	1.1	52.4	4.7	349	100.6	32.7	11.4	19.2	7.2	3.6	8.66	68	20	70.59	9.3	2.7	59	57	233
0	85	male	174	65.5	21.63429779	21.63	diabetes mellitus	2	AVF	radiocephalic	2	young	proximal anastomose	4	150	33	0.9	0.8	2.3	2.88	0	5	retrograding	24		Z		4	1.1	43	4	309	108.7	35	10.8	7.9	5.2	3.1	5.72	56	24	57.14	8.1	4.6	149	53	170
0	52	male	166	81	29.39468718	29.39	diabetes mellitus	2	AVF	radiocephalic	2	young	distal anastomose	5	180	332	0.6	1.3	2.1	1.62	0	5	retrograding	22		Z		4	3.5	46.7	6.2	376	85.1	27.1	10.2	14.4	6.7	3.8	9.31	60	30	50	8.4	5.2	98	60	227
0	78	male	170.5	63	21.67164025	21.67	IgA nephritis	12	AVF	radiocephalic	4	young	proximal anastomose	2	290	537	0.48	1.7	2	1.18	0	5	retrograding	24		Z		4	3.1	46.1	5.9	375	92.8	29.6	11.1	21.4	6.3	3.3	10.47	60.3	14.8	75.46	8.1	5.8	130	33	248	62.3	0.04
0	78	male	168	57.8	20.47902494	20.48	IgA nephritis	12	AVF	radiocephalic	3	young	distal anastomose	5	200	38	1	1.2	2.5	2.08	0	5	fowarding	30		Z		4	2.2	58.9	4.2	306	104	34.3	10.5	13.9	6.4	3.7	11.28	75.2	23	69.41	7.3	4	204	67	261	74.8	0.12
0	61	male	161	63	24.30461788	24.3	glomerulonephritis	8	AVF	radiocephalic	1	young	proximal anastomose	2	200	748	0.43	1.2	3.2	2.67	0	5	retrograding	14		Z		4	3.9	41.9	5	485	91.1	29.4	14.3	13.5	6.3	3.7	14.1	74	25	66.22	8	6.3	220	49	241	17	0.18
1	95	male	152	37.7	16.31752078	16.32	benign nephrosclerosis	10	AVF	radiocephalic	10	young	distal anastomose	2	150	266	0.47	1.4	3.4	2.43	0	5	retrograding	22		Z	compression	4.5	2	41.1	3.5				11.4			3.2	8.7	56.4			8	4.5
0	59	male	171	66	22.5710475	22.57	diabetes mellitus	1	AVF	radiocephalic	1	young	distal anastomose	5	200	169	0.8	0.8	3	3.75	0	5	retrograding	30		Z		4	1.5	42.1	5.9	357	101.2	31.9	11.5	22.4	7	3.7	9.44	52	17	67.31	9.2	4.7	165	34	245	61	0.44
0	64	male	191	82	22.47745402	22.48	diabetes mellitus	5	AVF	radiocephalic	5	young	distal anastomose	5	210			0.8	1.5	1.88	0	5	retrograding	30		Z		4.5	4.2	53.1	8	444	98	31.3	13.8	13.8	6.7	3.7	11.28	61	32	47.54	7.7	6.2	194	51	251
0	67	female	151	36.8	16.139643	16.14	benign nephrosclerosis	7	AVF	radiocephalic	4	senior	distal anastomose	5	200			0.7	1.9	2.71	0	5	retrograding	30		Z		4	1.1	43.5	6.2	363	97	30	10.9	38	5.8	3.3	9.23	61.6	11.3	81.66	8	4.8	79	25	324	33.6	0.02
0	44	female	162	86	32.76939491	32.77	diabetes mellitus	5	AVF	radiocephalic	2	senior	proximal anastomose	5	250	149	0.75	0.4	2	5	0	4	retrograding	10		Z		4	4.2	44.3	9.4				10.7			3.6	13.89	90.8			8.4	5.4
0	64	male	176	61	19.69266529	19.69	benign nephrosclerosis	23	AVF	radiocephalic	7	senior	distal anastomose	2	300			0.1	2.7	27	0	5	retrograding	24		Z		4	2.5	48.5	7.3	405	88.4	27.7	11.2	27.9	6.7	3.8	12.38	69	21.4	68.99	9.1	5	311	56	374	11
0	87	male	154	45.8	19.31185697	19.31	unknown	1	AVF	radiocephalic	1	young	proximal anastomose	2	150	474	0.52	0.8	2.9	3.63	0	5	retrograding	24		Z		4	1.8		7.3	369	93	28.7	10.6	23.8	6.4	2.9	8.6	57.7	16.8	70.88	7.8	2.8	61	23	199	155	1.1
1	86	female	141	44.1	22.1819828	22.18	unknown	1	AVF	radiocephalic	1	young	proximal anastomose	2	120	177	0.84	0.7			0	5	retrograding	24	around stenosis		compression	3.5	0.7	48.9	5.5	386	95.4	26.7	10.1	16.7	6.5	3.3	6.29	85	33	61.18	8.7	5.4	79	50	234	74	0.22
0	83	male	163	64.6	24.31405021	24.31	diabetes mellitus	2	AVF	radiocephalic	2	young	proximal anastomose	5	150	207	0.78	0.9	2.6	2.89	0	5	retrograding	24		Z		4	1.2	44.3	6.6	266	97.4	31.2	8.3	18.1	6.7	3.4	6.35	63	25	60.32	7.8	3.8	192	63	221
0	77	male	170	56	19.37716263	19.38	unknown	9	AVF	radiocephalic	9	young	proximal anastomose	5	200	251	0.5	1.9	3	1.58	0	5	retrograding	18		Z		4	2.6	44.9	6.3	413	94.4	30.8	12.7	14.6	7.2	3.5	9.57	58	17	70.69	8.4	5.9	146	148	317	83	0.03
0	89	male	157	59.1	23.97663191	23.98	benign nephrosclerosis	3	AVF	radiocephalic	3	senior	proximal anastomose	5	200	154	0.72	0.1	3.4	34	1	4	retrograding	24		Z		4	1.7	43.1	5.7	298	101	32.9	9.8	24.2	5.8	3.3	10.95	56.5	16.1	71.5	8.4	4.9	246	127	285	51.8	0.24
0	79	male	160	56.4	22.03125	22.03	diabetes mellitus	2	AVF	radiocephalic	1	young	proximal anastomose	4	200	341	0.66	1	3.1	3.1	0	5	retrograding	24		Z		4	3	45.2	5.1				10.9			3.8	9.28	57.8			8.6	4.3
0	81	female	147.8	43.5	19.91316943	19.91	diabetes mellitus	2	AVF	radiocephalic	2	young	distal anastomose	5	150	388	0.73	1.2	2	1.67	0	5	fowarding	22		Z		4	1.7	51.7	5.1	405	97	29.9	12.1	19.5	7.4	4	8.58	49	15	69.39	8.7	6	134	58	211
0	50	male	153	69	29.47584262	29.48	benign nephrosclerosis	9	AVF	radiocephalic	9	young	proximal anastomose	1	250			0.1	3.8	38	0	5	retrograding			Z		4	4.2	51.2	10	343	104	32.4	11.1	36.3	6.7	3.6	13.26	67.5	18.7	72.3	8.5	7.3	381	17	285	38.9	0.31
0	66	male	158	54	21.63114885	21.63	benign nephrosclerosis	8	AVF	radiocephalic	2	senior	distal anastomose	5	220	204	0.56	0.9	2.9	3.22	0	5	fowarding	24		Z		4	3.8	56.9	4.9	445	94	30.3	13.5	12.5	7.3	4	14.12	86.1	25.1	70.85	8.4	7.6	278	47	264	64	0.14
0	78	male	158	50	20.02884153	20.03	diabetes mellitus	2	AVF	radiocephalic	2	young	proximal anastomose	4	220	427	0.61	1.3	2	1.54	0	5	retrograding			Z		4	3.2	44.5	5.1	332	97.6	32.8	10.9	18.4	6.6	3.5	9.85	45	11	75.56	7.9	5.2	195	74	215	198	0.02
0	70	male	165	79	29.0174472	29.02	PKD	3	AVF	radiocephalic	3	young	proximal anastomose	4	250	403	0.5	1.2	2.4	2	0	5	retrograding	24		Z		5	4.5	47.6	8.5				12.9			3.8	9.98	42.5			8.2	3
0	70	male	167	69.7	24.9919323	24.99	diabetes mellitus	6	AVF	radiocephalic	1	young	proximal anastomose	5	200	428	0.62	1.6	3	1.88	0	5	retrograding	20		Z		4	2.9	48.8	4.3	327	97.8	33.8	11	8.8	6.3	3.7	12.74	45	16	64.44	8.8	4.6	184	64	238	69	0.25
0	72	male	158	70.7	28.32078193	28.32	diabetes mellitus	1	AVF	radiocephalic	1	young	proximal anastomose	1	200	423	0.63	0.8	2.8	3.5	0	5	retrograding	24		Z		4	0.8	69.7	5.1	397	80.4	23.7	9.4	20	6.3	3.1	5.55	61			7.8	5.1		60	222	73	0.09
0	92	male	168	49.5	17.53826531	17.54	diabetes mellitus	5	AVF	radiocephalic	5	young	proximal anastomose	2	180	379	0.62	1.5	2.5	1.67	0	5	retrograding	10		Z		4	2.1	57.9	8.3	352	98	29.5	10.4	24.1	6.4	3.2	6.95	54.4	18.6	65.81	9.2	4.9	147	44	242	76.3	0.17
0	66	male	162	51.3	19.5473251	19.55	diabetes mellitus	5	AVF	radiocephalic	5	young	distal anastomose	5	220	387	0.5	1.6	2.3	1.44	0	5	retrograding	14		Z		4	3	49.2	5.7	347	97	30.8	10.7	22.9	6.2	3.6	10	58.4	14.4	75.34	7.8	5.8	362	58	213	76.9	0.26
0	88	male	168	56	19.84126984	19.84	diabetes mellitus	3	AVF	radiocephalic	2	senior	distal anastomose	3	220	560	0.72	1.7	3	1.76	0	5	retrograding	20		Z		4	1.5	46.9	5	276	102.9	33.3	9.2	16.7	6.3	3.5	9.37	74.4	18.7	74.87	8.6	4.6	288	73	235	136	0.2
0	52	male	155	63.7	26.51404787	26.51	diabetes mellitus	11	AVF	radiocephalic		young	proximal anastomose	5	200	261	0.53	1.1	2.3	2.09	0	5	retrograding	30		Z		4	2.8		6.8	351	95	31.6	11.1	21	7.2	3.8	13.55	58.1	15.9	72.63	7.9	6.5	286	40	284	83.9	0.34
0	62	male	187	85.2	24.36443707	24.36	glomerulonephritis	15	AVG	brachial artery- basilic vein	2	senior	venous outflow	5	200	361	0.3	0.9	3.5	3.89	0	5	fowarding	24		Z		5	3.5		7	351	91	29.9	10.5	19.2	6.6	3.3	11.67	55.2	18.6	66.3	8	5.6	128	72	274	11.9	0.88
0	64	male	164	78.3	29.11213563	29.11	diabetes mellitus	9	AVG		1	senior	venous outflow	4	250	964	0.32	1.5	4	2.67	0	5	fowarding	16		Z		5	4.2	53	7.4				9.9			3.6	12.6	69			7.7	3.8	351
0	82	male	164	64.5	23.98126115	23.98	glomerulonephritis	4	AVG	brachial artery- basilic vein	2	senior	venous outflow	8	200	592	0.57	1	4	4	0	5	retrograding	20		Z		4	2.3		4.5	345	93	28.7	9.9	14.5	7.1	3.6	9.11	78.7	25	68.23	7.7	5	76	50	303	78.7	0.33
0	83	female	151	43.5	19.07811061	19.08	glomerulonephritis	20	AVG	brachial artery- basilic vein	1	senior	venous outflow	2	200			1.6	3.8	2.38	0	5	fowarding	12		Z		3.5	2.5	48.5	6.7	357	93	30	10.7	24.8	6.7	3.4	9.07	62	15	75.81	8.7	6.1	383	58	245	57
0	76	male	159.5	49.2	19.33943259	19.34	diabetes mellitus	13	AVG	brachial artery- brachial vein	2	senior	venous outflow	4	180	247	0.48	1.3	3.5	2.69	0	5	fowarding	18		Z		4	1.9	47.4	4.4	365	100	34	12.4	24	6.6	4.1	9.94	46	14	69.57	7.8	6.7		57	236	179	0.07
0	86	male	98	41.1	42.79466889	42.79	benign nephrosclerosis	4	AVG	brachial artery- brachial vein	4	senior	venous outflow	5	180	632	0.76	1.6	3	1.88	0	5	fowarding	24		Z		4	1.7	51.6	4.9				11			3.1	10.3	61			7.8	5.1
0	61	male	161	51	19.67516685	19.68	unknown	1	AVG	brachial artery- brachial vein	1	senior	venous outflow	2	200	234	0.32	1.4	2.2	1.57	0	5	fowarding	20		Z		4	2.3	44.1	4.5	367	91.3	30.4	11.1	9.7	6.2	3.5	8.11	54	15	72.22	7.7	4.9		84	282	36	0.22
0	76	male	163.3	72.2	27.07477325	27.07	diabetes mellitus	7	AVG	ex AVG-brachial artery	1	senior	venous outflow	4	240			1.6	6	3.75	0	6	fowarding	30		Z		4	1.5	53.6	7				10.3			3.5	12.4	52.4			8.6	4.2	95	34	325	21.3
0	77	female	150	38	16.88888889	16.89	glomerulonephritis	26	AVG			senior	venous outflow	2	200	503	0.59	1.2	2.7	2.25	0	5	fowarding	18		Z		4	1.3		7.9	345	94	30.7	10.6	21.6	5.8	4	11.1	80.6	23.2	71.22	9	4.3	86	59	215	129	0.24
0	71	female	143	46.5	22.73949826	22.74	diabetes mellitus	1	AVG	basilic vein-medil cubital vein	2	senior	venous outflow	1	200	1195	0.54	1.1	2.6	2.36	0	5	fowarding	6		Z		4	2	59	6.1	522	94	30.3	15.8	14	6.7	3.5	8.37	53.4	14.6	72.66	9.5	4.8		72	191	42	0.13
0	80	male	157	46.7	18.94600187	18.95	benign nephrosclerosis	2	AVG	brachial artery- brachial vein	2	senior	venous outflow	2	150	564	0.58	1.2	3.5	2.92	0	5	fowarding	18		Z		3	0.5	53.6	6.6				10.5			2.9	10.01	26.7			8.6	2.5		33	167	154
0	64	male	164	77.7	28.88905413	28.89	diabetes mellitus	10	AVG	ex AVG-brachial vein	2	senior	venous outflow	3	250	1246	0.33	1.9	3.4	1.79	0	5	fowarding	10		Z		4	4.2	52.8	7.8				9.8			3.8	11.95	95.7			7.5	4.8		75	297	95.9
0	61	male	161	51.6	19.9066394	19.91	unknown	2	AVG	brachial artery- brachial vein	2	senior	venous outflow	3	200			1.5	2.2	1.47	0	5	fowarding	22		Z		4		45.3	5.2	317	95.8	32.1	10.2	10.5	6.2	3.5	7.46	40	12	70	7.5	3.7		68	253	23	0.21
0	76	male	166.3	67.3	24.33495603	24.33	diabetes mellitus	6	AVG	ex AVG-brachial artery	1	senior	venous outflow	4	240				4.8		0	6	fowarding	30		Z		4	2.9	58.9	7.1				10.7			3.5	11.52	60			8.1	6.9
0	73	female	133.5	50	28.05481912	28.05	diabetes mellitus	10	AVG	brachial artery- cephalic vein	1	senior	venous outflow	3	150	1215	0.66	1.3	3.5	2.69	0	6	fowarding	16		Z		3.5	1.2	59	9.4	261	101.1	31.8	8.3	9.9	6.3	2.2	9.25	73	16	78.08	8.5	7.5	547	42	186	236	3.92
0	77	male	159.5	49.2	19.33943259	19.34	diabetes mellitus	14	AVG	brachial artery- brachial vein	2	senior	venous outflow	5	180			0.5	2.5	5	0	5	fowarding	24		Z		4	1.2	48.9	4.1	405	98.3	33.1	13.4	10.2	6.8	3.1	12.47	60	17	71.67	7.6	5.7	175	78	232	202	0.03
0	82	male	164	64	23.7953599	23.8	glomerulonephritis	6	AVG	brachial artery- cephalic vein	3	senior	venous outflow	5	200	260	0.83	1.3	3.8	2.92	0	6	fowarding	20		Z		4	2.6		4.5	379	95	30.6	11.6	8.8	7.2	3.7	8.78	62.8	21.4	65.92	8.6	4.2	34	47	246	76.1
0	63	male	161	58.4	22.52999498	22.53	unknown	4	AVG	brachial artery- brachial vein	1	senior	venous outflow	2	200	92	1	1.5	4.4	2.93	0	5	fowarding	24		Z		3	0.7	50.4	5.6	251	104.4	34.2	8.6	32.4	6.3	3.5	9.06	23	9	60.87	7.9	3.6	259	105	249	81	1.05
0	63	male	161	57.9	22.33710119	22.34	unknown	4	AVG		1	young	venous outflow	2	200	991	0.68	1.2	3.4	2.83	0	5	fowarding	24		Z		3	0.4	51.6	7.1	308	101.9	31.6	9.7	27.1	6.9	3.7	7.52	25	10	60	8.1	4.4	255	57	212	211	3.49
0	72	male	158.5	52.6	20.93761506	20.94	benign nephrosclerosis	2	AVG	brachial artery- basilic vein	2	young	venous outflow	1	200	407	0.53	1	2	2	0	5	fowarding	10		Z		4	2.8		4.8	357	98	31.9	11.4	9.8	6.1	3.6	11.77	64.4			8.3	5.3	152	52	302	43.1	0.01
0	76	male	163.3	67.9	25.46228675	25.46	diabetes mellitus	7	AVG	ex AVG-brachial artery	1	senior	venous outflow	5	240	301	0.66	3.4	5	1.47	0	6	fowarding	14		Z		4	1.7	58.3	5.8				11			3.7	11.11	37.6			8.5	4.4	124
0	78	female	150	37.3	16.57777778	16.58	glomerulonephritis	27	AVG			senior	venous outflow	5	200	903	0.62	1.2	3.5	2.92	0	5	fowarding	14		Z		4	1.2	52.9	4.4	341	96	31.4	10.3	16	6	3.2	7.97	77.3	15.1	80.47	7.6	5.4		44	240	44.1	0.1
0	63	male	161	52.7	20.33100575	20.33	unknown	4	AVG	brachial artery- brachial vein	1	young	venous outflow	3	200			1.1	3.3	3	0	5	fowarding	24		Z		3	1.2	55.3	6.5	293	98.8	31.5	9.2	24.3	6.3	3	7.85	14			7.6	2.3	227	99	154	228	1.89
0	62	male	187	84.7	24.22145329	24.22	glomerulonephritis	16	AVG	brachial artery- basilic vein	3	young	venous outflow	5	200	136	0.36	0.9	3	3.33	0	5	fowarding	10		Z		5	2.3		6.8	382	87	25.9	9.9	25.9	7	3.3	12.51	54.8	15	72.63	8.3	6.2		67	299	9.9	0.66
0	62	male	187	85	24.30724356	24.31	glomerulonephritis	16	AVG	brachial artery- basilic vein	3	senior	venous outflow	5	200	191	0.39	0.9	2.5	2.78	0	5	fowarding	14		Z		4.5	2.3	48.8	9.6	364	85	25	9.1	26.3	6.9	3.2	12.36	44.3	13.6	69.3	7.6	4.8	109	29	330	44.3	1.14
0	82	male	164	63.5	23.60945866	23.61	glomerulonephritis	6	AVG	brachial artery- cephalic vein	3	senior	venous outflow	5	200	360	0.62	1.4	2.8	2	0	6	retrograding	20		Z		4	2.7		4.3	336	97	31.3	10.5	13.9	6.9	3.4	8.51	65.5	20.2	69.16	9	2.1	45	48	214	78.7	1.13
0	71	female	143	47	22.984009	22.98	diabetes mellitus	7	AVG	brachial artery- basilic vein	1	young	venous outflow	2	200	223	0.62	0.7	3.3	4.71	0	5	fowarding	12		Z		4	1.8	53.7	5.2	281	101	31	8.7	21.5	6.5	3.4	8.98	69.9	13.6	80.54	8.9	4.4	187	55	185	123.6
0	63	male	187	85.5	24.45022734	24.45	glomerulonephritis	16	AVG	brachial artery- basilic vein	3	young	venous outflow	5	200	201	0.73	1	2.2	2.2	0	5	fowarding			Z		4.5	2.6		6.8	364	85	25.3	9.2	24.3	7	3.3	11.87	48.8	15.8	67.62	8.3	5.8	112	21	312	6.5	0.85
0	53	male	167.5	76.8	27.37357986	27.37	glomerulonephritis	3	AVG	brachial artery- basilic vein	2	young	venous outflow	2	180	854	0.35	1.8	3.3	1.83	0	5	retrograding	30		Z		3	0	39.6	9.6	432	95	30.1	13	23.6	7	3.8	6.24	33.9			7.8	3.4	168	43	241	90.3	0.24
0	77	male	159.5	49.2	19.33943259	19.34	diabetes mellitus	14	AVG	brachial artery- brachial vein	2	senior	venous outflow	2	180	566	0.39	1.1	2.5	2.27	0	5	fowarding	14		Z		4	1.4	49.3	3.7	328	97.3	31.4	10.3	9.3	6.1	3.7	9.78	47	14	70.21	7.7	4.7		22	219	197	0.93
0	78	male	158.6	66.9	26.5962099	26.6	diabetes mellitus	4	AVG	brachial artery- brachial vein	1	senior	venous outflow	2	250	996	0.56	0.8	4	5	0	5	fowarding	16		Z		4	2.9	54.2	6.1				10			3.1	8.69	43.6			8.1	3.7
0	82	male	153	44.2	18.88162672	18.88	unknown	1	AVG	ex AVG-brachial artery	1	senior	venous outflow	1	150	291	0.44	1.3	3.5	2.69	0	5	fowarding	14		Z		4	1.2	52.6	12.8	439	81.6	26.1	11.5	9.1	7.6	2.9	8	92	29	68.48	8.5	8.4	203	50	202	857	10.26
0	72	female	143	47	22.984009	22.98	diabetes mellitus	7	AVG	brachial artery- brachial vein	1	senior	venous outflow	3	200	258	0.71	1.2	3.8	3.17	0	5	fowarding	24		Z		4	1	59.6	8.6	362	95	28.7	10.4	24.1	6.9	3.7	8.71	70.1	12.3	82.45	9	5	200	43	268	26.9
0	65	male	164	76.2	28.33135039	28.33	diabetes mellitus	10	AVG	ex AVG-brachial vein	2	senior	venous outflow	4	250	1047	0.5	1.9	2.5	1.32	0	5	fowarding	4		Z		5	2.9	52.2	4.9				8.2			3.4	9.24	35.1			8	2.1	196	48	303	49.8
0	62	male	161	53.7	20.71679333	20.72	unknown	2	AVG	brachial artery- brachial vein	2	senior	venous outflow	3	200	166	0.64	1	1.5	1.5	0	5	retrograding	16		Z		4	2.4	46.6	6	345	89.7	30.3	10.5	10.9	6.4	3.6	8.85	38	11	71.05	7.6	4	261	35	279	30	0.88
0	60	male	169	70.2	24.57897132	24.58	diabetes mellitus	12	AVG		5	senior	distal anastomose	1	250			1.7	2.3	1.35	0	5	retrograding	6		Z		4	1.8	50.4	9.7	335	94	30.7	10.3	20.7	6.5	3.2	11.71	51.7	14.1	72.73	7.9	6.6	206	31	226	90.1	0.86
0	83	male	164	63.5	23.60945866	23.61	glomerulonephritis	7	AVG	brachial artery- cephalic vein	4	senior	venous outflow	5	200	275	0.88	1.8	3.7	2.06	0	6	fowarding	20		Z		4	2.9	50.3	4	346	98	30.9	10.7	10.1	7.3	3.8	7.88	65.8	19	71.12	9.3	7.1	135	66	284	39.8	0.05
0	68	male	167	59.5	21.33457636	21.33	glomerulonephritis	9	AVG	brachial artery- basilic vein	2	senior	venous outflow	2	220	294	0.59	1.1	3.1	2.82	0	5	fowarding	12		Z		4	3	44	5.9	369	93	27.6	10.2	13.3	6.4	3.5	11.1	45.1	11.8	73.84	8.3	4.1	167	20	382	25.2	0.44
0	82	male	153	48.5	20.71852706	20.72	unknown	2	AVG	ex AVG-brachial artery	1	senior	venous outflow	2	200	135	0.83	0.8	2.7	3.38	0	6	fowarding	14		Z		4	1.6	55	7	334	89.5	29.2	9.7	9.4	7.1	3.2	8.28	76	15	80.26	8.3	8.1	205	62	208	682	2.29
0	77	male	159.5	49.2	19.33943259	19.34	diabetes mellitus	15	AVG	brachial artery- brachial vein	3	senior	venous outflow	2	180			1.7	2	1.18	0	5	fowarding	10		Z		4	1.1	51	3.4	335	94.9	30.4	10.2	11.7	6.5	3.9	9.89	40	14	65	6.1	4.8		43	210		0.82
0	72	female	143	47	22.984009	22.98	diabetes mellitus	8	AVG	brachial artery- basilic vein	1	senior	venous outflow	4	200	258	0.71	0.9	3.5	3.89	0	6	fowarding	24		Z		4	1.2	56.6	4.8	365	95	29	10.6	34.8	6.2	3.2	8.71	60.4	12.4	79.47	8.6	4.7	254	44	216
0	53	male	167.5	75.7	26.98151036	26.98	unknown	3	AVG	brachial artery- basilic vein	3	senior	venous outflow	3	180	867	0.62	1.6	3.9	2.44	0	5	fowarding	28		Z		4	1.2		8.5	380	92	30.8	11.7	22.4	6.9	3.7	7.41	50.6	23.7	53.16	7.5	3.7	99	62	234	120	0.39
0	51	male	163.5	95.5	35.72463971	35.72	diabetes mellitus	1	AVG	brachial artery- cephalic vein	1	senior	venous outflow	1	240	287	0.39	1.3	2.3	1.77	0	5	fowarding	18		Z		4	3.5	48.8	6.4				11.7			3.5	13.27	76.4			8.4	5.7	44
0	62	male	161	53.4	20.60105706	20.6	unknown	3	AVG	brachial artery- brachial vein	2	senior	venous outflow	3	200	228	0.57	1.4	2.6	1.86	1	5	fowarding	12		Z		4	2.9	47.8	5	353	86.1	28.6	10.1	9.4	6.3	3.6	9.1	59	18	69.49	7.7	4.8		37	286	39	0.17
0	83	male	153	50	21.35930625	21.36	unknown	2	AVG	ex AVG-brachial artery	2	senior	venous outflow	3	200	265	0.82	1	3.4	3.4	0	6	fowarding	14		Z		4	1.3	53.1	7.1	338	91.6	29.8	10.1	9.1	7	3.3	9.01	68	14	79.41	8.6	1.7	123	49	216	569	2.18
0	78	female	150	36.2	16.08888889	16.09	glomerulonephritis	28	AVG			young	venous outflow	4	200	304	0.58	1	3.5	3.5	0	5	fowarding	14		Z		4	1.9		5.7	351	100	31.9	11.2	18.3	5.8	3.1	7.8	78.8	15.4	80.46	7.6	5.7	139	34	212	78.8	0.21
0	81	female	143	49.5	24.20656267	24.21	glomerulonephritis	3	AVG	ex AVG-cephalic vein	1	young	venous outflow	3	200	804	0.51	0.8	2.4	3	0	5	fowarding	10		Z		4	3.3	52.9	2.8	314	99.2	32.3	10.1	14	7	4	7.92	59	13	77.97	9.1	3.8	28	65	280	105	0.04
0	78	male	159.5	49.2	19.33943259	19.34	diabetes mellitus	15	AVG	brachial artery- brachial vein	3	young	venous outflow	3	180	323	0.51	2.3	3.1	1.35	0	5	fowarding	10		Z		4	3.4	51	4.2	351	97.2	30.5	10.7	10.5	6.7	4	10.15	59	18	69.49	7.5	6.2	253	44	191	141	0.19
0	83	male	164	63.5	23.60945866	23.61	glomerulonephritis	7	AVG	brachial artery- cephalic vein	4	young	venous outflow	5	200	194	0.85	1.1	3.1	2.82	1	5	fowarding	14		~		4	3.3		3.5	361	97	31.3	11.3	10.6	7	3.8	8.37	75.3	24.2	67.86	9	7.7	218	88	263	51.4	0.12
0	68	male	167	60.3	21.6214278	21.62	glomerulonephritis	9	AVG	brachial artery- basilic vein	2	young	venous outflow	2	220	1180	0.54	1.1	3.2	2.91	1	5	fowarding	6		Z		4	2.9	42.2	5.9	305	95	27.2	8.3	16.5	6	3.3	10	40.9	11.9	70.9	8	4.8	169	22	349	61.2	0.63
0	62	male	161	53.8	20.75537209	20.76	unknown	3	AVG	brachial artery- brachial vein	3	young	venous outflow	3	200	283	0.51	1.5	2.1	1.4	1	5	fowarding	14		Z		4	3	46.5	6.9	376	87.2	28.4	10.7	10.6	6	3.6	9.29	57	18	68.42	6.9	4.5		33	312	24	0.18
0	72	female	143	47	22.984009	22.98	diabetes mellitus	8	AVG	brachial artery- basilic vein	1	senior	venous outflow	4	200	123	0.83	1.3	2.7	2.08	0	5	fowarding	30		Z		4	1.9	54.8	5.3	413	88	26	11.3	21.1	6.6	3.6	8.66	74	19	74.32	8.4	5.8	431	33	264	15.6
0	63	male	187	85.5	24.45022734	24.45	glomerulonephritis	17	AVG	brachial artery- basilic vein	4	young	venous outflow	3	200	445	0.29	1.6	3.3	2.06	1	5	fowarding	12		Z		4	1.9	53.2	7.2	361	96	29.9	10.8	22	6.8	3.4	12.62	44.7			7.9	6.1	125	62	240	36.6	1.4
0	79	male	158.6	66.1	26.27816853	26.28	diabetes mellitus	5	AVG	brachial artery- brachial vein	1	senior	venous outflow	2	240	390	0.58		1.9		0	5	fowarding	12		Z		4	1.7	56.2	5.1				10.8			3.1	9.31	63.2			7	5.4		42	234	30
0	83	male	153	50	21.35930625	21.36	unknown	2	AVG	ex AVG-brachial artery	2	young	venous outflow	4	200	476	0.4	2	3.2	1.6	0	5	fowarding	16		Z		4	1.5	54.2	7.1	337	88.1	28.5	9.6	11	7.2	3.5	9	56	11	80.36	8.6	6.6	133	34	191	363	1.11
0	51	female	163.5	98.1	36.69724771	36.7	diabetes mellitus	1	AVG	brachial artery- cephalic vein	1	young	venous outflow	2	240	439	0.54	2.2	2.8	1.27	0	5	fowarding	28		Z		4	1.9	43.8	7.9				9.1			3.3	12.75	72.2			7.8	4.7	99
0	81	female	143	48	23.47303047	23.47	glomerulonephritis	3	AVG	ex AVG-cephalic vein	1	senior	venous outflow	3	200	467	0.66	0.7	1.9	2.71	0	5	fowarding			Z		4	2.9	53.4	4.3	350	96.6	31	10.9	16.1	7.6	4.1	8.61	67	15	77.61	8.8	4.6	101	38	234	185	1.05
0	62	male	161	54.4	20.98684464	20.99	unknown	3	AVG	brachial artery- brachial vein	3	young	venous outflow	5	200	127	0.7		2.1		0	5	fowarding	24		Z		4	2.9	47.8	5.6	343	87.6	29.2	10	9.8	6	3.4	9.2	43	12	72.09	7	4.4	164	32	278	26	0.63
0	63	male	187	85	24.30724356	24.31	glomerulonephritis	17	AVG	brachial artery- basilic vein	4	senior	venous outflow	3	200	323	0.4		2.9		0	5	fowarding	18		Z		4	2.9	50	7.2	348	97	31	10.8	17.4	6.9	3.4	11.76	36.6			7.8	5.5	138	42	235	53.2	0.41
0	79	male	158.6	66.4	26.39743404	26.4	diabetes mellitus	5	AVG	brachial artery- brachial vein	1	senior	venous outflow	3	240	262	0.74	1.1	2.2	2	0	5	fowarding	22		Z		4	2.3	56.2	5				11			3.2	9.32	53.4			7.8	4.2	131
0	69	male	167	59.5	21.33457636	21.33	glomerulonephritis	9	AVG	brachial artery- basilic vein	2	young	venous outflow	3	240	1048	0.55	2	2.6	1.3	0	5	fowarding			Z		4	2.9	43.6	4.8	339	105	31.6	10.7	11.1	6.2	3.4	11.53	49.5	13	73.74	7.9	4.7	152	32	320	79.6	0.62
0	83	male	155	50.5	21.01977107	21.02	unknown	2	AVG	ex AVG-brachial artery	2	young	venous outflow	5	200	168	1	0.6	2.2	3.67	0	6	fowarding	30		Z		4	1.4	51.8	4.5	350	88.3	28.7	10	8.8	6.9	3.3	9.1	46	9	80.43	8.4	4.9		40	201	297	1.34
0	78	male	159.5	48.2	18.94635469	18.95	diabetes mellitus	15	AVG	brachial artery- brachial vein	3	senior	venous outflow	4	180	132	0.43	1	3	3	0	5	fowarding	10		Z		4	2.1	56.1	3.2	338	101.8	33.4	11.3	9.3	6.4	3.8	9.44	43	14	67.44	7.5	5		52	194		0.04
0	79	male	158.6	66.6	26.47694439	26.48	diabetes mellitus	5	AVG	brachial artery- brachial vein	1	young	venous outflow	3	240	142	1	1.5	3.8	2.53	0	6	fowarding	30		Z		4	3.3	55.7	6.6	353	93	30.6	10.8	14.8	6.6	3.3	10.4	60.4	15.9	73.68	8.9	5.5	64	42.6	213	42.6	0.48
1	81	male	143	47.3	23.13071544	23.13	glomerulonephritis	4	AVG	ex AVG-cephalic vein	1	young	venous outflow	3	200	578	0.52	1.5	4.3	2.87	0	5	fowarding	14	around stenosis	Z	compression	4	2.7	55.2	3.1	342	97.4	31.1	10.6	16	7.1	4	7.23	52	11	78.85	8.2	2.8	101	46	240	136	0.2
0	73	male	161.8	53	20.24504913	20.25	glomerulonephritis	15	AVG	brachial artery- basilic vein	1	senior	venous outflow	2	200	201	0.77	1	3.6	3.6	0	5	fowarding	14		Z		4	2.1	47.4	3				11.1			3.1	7.65	33.4			8.3	3.9
0	52	female	163.5	97.5	36.47279971	36.47	diabetes mellitus	2	AVG	brachial artery- cephalic vein	2	young	venous outflow	4	260	116	0.63	1.8	2.5	1.39	0	5	fowarding	24		~		4	2.5	44.6	7.4	424	94	30	12.7	14.3	6.5	3.5	12.08	67.5	22.8	66.22	8.5	4.5	38	48	285	41.3	0.93
0	64	male	187	84.7	24.22145329	24.22	glomerulonephritis	17	AVG	brachial artery- basilic vein	4	young	venous outflow	4	200	318	0.48	1.6	2.2	1.38	0	5	fowarding			Z		4	2.8		4.6	333	94	30	10	16.2	6.8	3.3	11.12	40.4			8.1	5.1	131	54	217	80	0.81
0	52	female	163	96	36.13233468	36.13	diabetes mellitus	2	AVG	brachial artery- cephalic vein	2	young	venous outflow	4	260	730	0.58	1.8	2.5	1.39	0	5	fowarding	24		Z		4	2.4	45.1	6				12.8			3.6	11.65	72.1			9.2	4.2	25
0	83	male	155	50.5	21.01977107	21.02	unknown	2	AVG	ex AVG-brachial artery	2	senior	venous outflow	5	200	233	1	0.7	2.1	3	0	5	fowarding	24		Z		4	1.4	52	4.8	366	88.7	29.2	10.7	10.3	6.9	3.5	8.95	48	11	77.08	9	5.7		48	206	267	2.3
0	78	male	159.5	48.5	19.06427806	19.06	diabetes mellitus	15	AVG	brachial artery- brachial vein	3	senior	venous outflow	5	180	253	0.52	1.5	3.6	2.4	0	5	fowarding	24		Z		4	1.7	46.5	5.1	402	100.2	33.8	13.6	10.9	6.8	4	10.23	69	21	69.57	7.1	8.1		125	215		0.05
0	73	female	161.8	52.6	20.09225631	20.09	glomerulonephritis	16	AVG	brachial artery- basilic vein	1	senior	venous outflow	3	230	126	0.76	1.5	3.1	2.07	0	5	fowarding	20		Z		4	2	50.9	3.9				9.8			3.2	7.51	38.4			8.2	3.5
0	64	male	187	83.4	23.84969544	23.85	glomerulonephritis	18	AVG	brachial artery- basilic vein	5	senior	venous outflow	4	200	481	0.37	1.3	2.8	2.15	0	5	fowarding	10		Z		4	2.3	52.3	5.5	341	93	30.2	10.3	5.5	6.9	3.5	11.15	53.1			7.9	4.7	119	43	234	84	0.35
0	82	female	143	45.8	22.39718324	22.4	glomerulonephritis	4	AVG	ex AVG-cephalic vein	2	senior	venous outflow	4	200	292	0.75	0.8	2.9	3.63	0	5	fowarding	30		Z		4	3.2	56.9	2.7	321	96.4	31.5	10.1	14.2	7.1	4.1	8.1	59	15	74.58	8.3	4.1	532	54	253	94	0.03
0							diabetes mellitus	5		radiocephalic	3	young
[truncated: 8 more columns]
